# Supplementary material for: Transcriptome Changes in Eriocheir sinensis Megalopae after Desalination Provide Insights into Osmoregulation and Stress Adaption in Larvae
Source: PLoS One. 2014 Dec 3;9(12):e114187. doi: 10.1371/journal.pone.0114187 (PMC4254945; doi:10.1371/journal.pone.0114187)
Supplement: Table S2 — Differentially expressed genes from the transcriptomes of MB and MA in Eriocheir sinensis . (XLSX) [file pone.0114187.s008.xlsx]

## Sheet: Sheet1
Table S2 Differentially expressed genes from the transcriptomes of MB and MA in Eriocheir sinensis.
Down regulated genes in MA			#	Up regualated genes in MA			#
			#				#
Unigene ID	Fold change	Annotation	#	Unigene ID	Fold change	Annotation	#
comp10943_c0_seq1	0.0276104	gi|290462935|gb|ADD24515.1|Cuticle protein 6 [Lepeophtheirus salmonis]	#	comp9442_c0_seq1	43.017	gi|321456723|gb|EFX67823.1|hypothetical protein DAPPUDRAFT_260938 [Daphnia pulex]	#
comp11399_c0_seq1	0.0526524	gi|357606743|gb|EHJ65195.1|endonuclease-reverse transcriptase HmRTE-e01 [Danaus plexippus]	#	comp14430_c0_seq1	54.3373	gi|225711546|gb|ACO11619.1|Sequestosome-1 [Caligus rogercresseyi]	#
comp12114_c0_seq1	0.00493258	gi|5921944|sp|P81584.1|CUPC5_CANPGRecName: Full=Cuticle protein CP1876; Short=CPCP1876	#	comp15159_c0_seq1	41.319	gi|14585879|gb|AAK67641.1|ribosomal protein L15 [Homo sapiens]	#
comp12124_c0_seq1	0.378252	gi|193702187|ref|XP_001942534.1|PREDICTED: MFS-type transporter C6orf192-like [Acyrthosiphon pisum]	#	comp15277_c0_seq1	83.7699	gi|405947249|gb|EKC17795.1|60S ribosomal protein L4 [Crassostrea gigas]	#
comp12160_c0_seq1	0.287051	gi|322786161|gb|EFZ12766.1|hypothetical protein SINV_01329 [Solenopsis invicta]	#	comp15595_c0_seq1	29.3866	gi|333470578|gb|AEF33827.1|chymotrypsin-like serine protease 1 [Cherax quadricarinatus]	#
comp12491_c0_seq1	0.172809	gi|345107507|emb|CBX24530.1|Hsp90 protein [Porcellio laevis]	#	comp15595_c1_seq1	25.9809	gi|333470613|gb|AEF33841.1|chymotrypsin-like serine proteinase, partial [Cherax quadricarinatus]	#
comp13279_c0_seq2	0.0257279	gi|307167143|gb|EFN60894.1|hypothetical protein EAG_00507 [Camponotus floridanus]	#	comp16351_c1_seq1	41.319	gi|478255014|gb|ENN75246.1|hypothetical protein YQE_08163, partial [Dendroctonus ponderosae]	#
comp15854_c0_seq2	0.143294	gi|332245813|ref|XP_003272047.1|PREDICTED: SCAN domain-containing protein 3 [Nomascus leucogenys]	#	comp16408_c0_seq1	2.43099	gi|321465524|gb|EFX76525.1|hypothetical protein DAPPUDRAFT_92990 [Daphnia pulex]	#
comp17061_c1_seq1	0.00955296	gi|223587695|emb|CAR31584.1|HzNVORF64-like protein [Cotesia congregata]	#	comp17523_c0_seq1	8.7732	gi|443713928|gb|ELU06541.1|hypothetical protein CAPTEDRAFT_148283 [Capitella teleta]	#
comp18205_c0_seq1	0.205475	gi|75677437|ref|NP_031496.2|apolipoprotein D precursor [Mus musculus] >gnl|BL_ORD_ID|121773 RecName: Full=Apolipoprotein D; Short=Apo-D; Short=ApoD; Flags: Precursor >gnl|BL_ORD_ID|121773 apolipoprotein D [Mus musculus] >gnl|BL_ORD_ID|121773 unnamed protein product [Mus musculus] >gnl|BL_ORD_ID|121773 unnamed protein product [Mus musculus] >gnl|BL_ORD_ID|121773 unnamed protein product [Mus muscul…	#	comp17848_c0_seq1	75.2797	gi|156367463|ref|XP_001627436.1|predicted protein [Nematostella vectensis] >gnl|BL_ORD_ID|560003 predicted protein [Nematostella vectensis]	#
comp19334_c0_seq1	0.0332949	gi|332022769|gb|EGI63042.1|hypothetical protein G5I_08488 [Acromyrmex echinatior]	#	comp19186_c0_seq1	138.107	gi|62900635|sp|Q811A3.1|PLOD2_RATRecName: Full=Procollagen-lysine,2-oxoglutarate 5-dioxygenase 2; AltName: Full=Lysyl hydroxylase 2; Short=LH2; Flags: Precursor >gnl|BL_ORD_ID|141651 procollagen-lysine, 2-oxoglutarate 5-dioxygenase 2, short variant [Rattus norvegicus]	#
comp19359_c0_seq1	0.0836473	gi|380019209|ref|XP_003693506.1|PREDICTED: uncharacterized protein LOC100872811 [Apis florea]	#	comp19651_c0_seq2	14.4702	gi|405969597|gb|EKC34559.1|Dipeptidyl peptidase family member 6 [Crassostrea gigas]	#
comp20479_c0_seq1	0.13134	gi|321454355|gb|EFX65529.1|hypothetical protein DAPPUDRAFT_65439 [Daphnia pulex]	#	comp19723_c0_seq1	50.3752	gi|321463747|gb|EFX74760.1|hypothetical protein DAPPUDRAFT_56614 [Daphnia pulex]	#
comp20634_c0_seq1	0.08756	gi|156543549|ref|XP_001603309.1|PREDICTED: chorion peroxidase-like [Nasonia vitripennis]	#	comp21575_c0_seq1	5.61888	gi|321477030|gb|EFX87989.1|hypothetical protein DAPPUDRAFT_234612 [Daphnia pulex]	#
comp20685_c0_seq1	0.0516751	gi|54042606|gb|AAV28476.1|arthrodial cuticle protein AMP8.1 [Callinectes sapidus]	#	comp23415_c0_seq1	3.26806	gi|183979408|dbj|BAG30713.1|Lectin_C [Papilio xuthus]	#
comp20983_c0_seq1	0.00444367	gi|158296370|ref|XP_316784.4|AGAP000820-PA [Anopheles gambiae str. PEST] >gnl|BL_ORD_ID|583384 AGAP000820-PA [Anopheles gambiae str. PEST]	#	comp23951_c0_seq1	2.66127	gi|215260043|ref|YP_002327437.1|cytochrome c oxidase subunit III [Eriocheir hepuensis] >gnl|BL_ORD_ID|1002778 cytochrome c oxidase subunit III [Eriocheir hepuensis] >gnl|BL_ORD_ID|1002778 cytochrome c oxidase subunit III [Eriocheir sinensis]	#
comp21921_c1_seq1	0.0561692	gi|321468893|gb|EFX79876.1|hypothetical protein DAPPUDRAFT_304357 [Daphnia pulex]	#	comp23993_c0_seq1	78.1098	gi|291241170|ref|XP_002740487.1|PREDICTED: hypothetical protein [Saccoglossus kowalevskii]	#
comp21961_c1_seq1	0.0961154	gi|321477943|gb|EFX88901.1|hypothetical protein DAPPUDRAFT_220982 [Daphnia pulex]	#	comp25225_c0_seq1	50.9412	gi|17556250|ref|NP_497647.1|Protein Y55D5A.3 [Caenorhabditis elegans] >gnl|BL_ORD_ID|85988 Protein Y55D5A.3 [Caenorhabditis elegans]	#
comp22102_c0_seq1	0.00118984	gi|149675207|gb|ABR27685.1|cuticle proprotein proCP3.3 [Callinectes sapidus]	#	comp26486_c0_seq1	18.8843	gi|449673042|ref|XP_004207851.1|PREDICTED: uncharacterized protein LOC101234801 [Hydra magnipapillata]	#
comp23116_c0_seq1	0.0201965	gi|83628250|gb|ABC26005.1|arthrodial cuticle protein AMP16.3 [Callinectes sapidus]	#	comp26684_c0_seq2	3.71199	gi|291243678|ref|XP_002741728.1|PREDICTED: La autoantigen-like [Saccoglossus kowalevskii]	#
comp23127_c0_seq1	0.386379	gi|321473502|gb|EFX84469.1|hypothetical protein DAPPUDRAFT_314800 [Daphnia pulex]	#	comp26921_c0_seq1	30.5647	gi|260828059|ref|XP_002608981.1|hypothetical protein BRAFLDRAFT_130962 [Branchiostoma floridae] >gnl|BL_ORD_ID|960112 hypothetical protein BRAFLDRAFT_130962 [Branchiostoma floridae]	#
comp23328_c0_seq1	0.000659535	gi|82795531|gb|ABB91679.1|calcified cuticle protein CP15.0 [Callinectes sapidus]	#	comp27072_c0_seq1	2.67259	gi|270007404|gb|EFA03852.1|hypothetical protein TcasGA2_TC013968 [Tribolium castaneum]	#
comp25586_c0_seq1	0.0665234	gi|332375941|gb|AEE63111.1|unknown [Dendroctonus ponderosae] >gnl|BL_ORD_ID|2165401 hypothetical protein YQE_04722, partial [Dendroctonus ponderosae]	#	comp27306_c0_seq1	44.432	gi|337733628|gb|AEI72263.1|insulin-like androgenic gland factor [Callinectes sapidus]	#
comp25909_c0_seq1	0.186032	gi|328787572|ref|XP_393878.3|PREDICTED: IGF-II mRNA-binding protein [Apis mellifera] >gnl|BL_ORD_ID|1729054 PREDICTED: insulin-like growth factor 2 mRNA-binding protein 1-like [Apis florea]	#	comp27834_c0_seq1	28.3007	gi|270015985|gb|EFA12433.1|hypothetical protein TcasGA2_TC005244 [Tribolium castaneum]	#
comp27218_c0_seq1	0.240976	gi|321463660|gb|EFX74674.1|hypothetical protein DAPPUDRAFT_199769 [Daphnia pulex]	#	comp27850_c0_seq1	101.882	gi|363742447|ref|XP_003642635.1|PREDICTED: histone H2A.x-like [Gallus gallus]	#
comp27699_c0_seq1	0.0117919	gi|242006171|ref|XP_002423928.1|conserved hypothetical protein [Pediculus humanus corporis] >gnl|BL_ORD_ID|991234 conserved hypothetical protein [Pediculus humanus corporis]	#	comp27861_c0_seq1	2.73599	gi|196005031|ref|XP_002112382.1|hypothetical protein TRIADDRAFT_56334 [Trichoplax adhaerens] >gnl|BL_ORD_ID|717992 hypothetical protein TRIADDRAFT_56334 [Trichoplax adhaerens]	#
comp27906_c0_seq1	0.207122	gi|403262505|ref|XP_003923627.1|PREDICTED: heat shock cognate 71 kDa protein [Saimiri boliviensis boliviensis]	#	comp27866_c0_seq1	108.675	gi|330690205|gb|AEC33277.1|14-3-3 protein [Penaeus monodon]	#
comp28542_c0_seq1	0.0831432	gi|347970233|ref|XP_003436538.1|AGAP013432-PA [Anopheles gambiae str. PEST] >gnl|BL_ORD_ID|1791785 AGAP013432-PA [Anopheles gambiae str. PEST]	#	comp27880_c0_seq1	2.67155	gi|338176931|gb|AEI83865.1|kruppel-like factor [Penaeus monodon]	#
comp28689_c0_seq1	0.0473081	gi|363729966|ref|XP_001235521.2|PREDICTED: alkylglycerol monooxygenase-like [Gallus gallus]	#	comp28498_c0_seq2	3.57538	gi|50898175|gb|AAT86041.1|vrille [Danaus plexippus]	#
comp29065_c0_seq1	0.211359	gi|380020981|ref|XP_003694353.1|PREDICTED: uncharacterized protein LOC100866848 [Apis florea]	#	comp28525_c0_seq1	299.421	gi|321448051|gb|EFX61295.1|hypothetical protein DAPPUDRAFT_274173 [Daphnia pulex]	#
comp29295_c0_seq2	0.0285385	gi|357606153|gb|EHJ64933.1|endonuclease-reverse transcriptase HmRTE-e01 [Danaus plexippus]	#	comp28663_c0_seq2	23.0933	gi|405961671|gb|EKC27436.1|hypothetical protein CGI_10025427 [Crassostrea gigas]	#
comp29525_c0_seq1	0.00588149	gi|82795517|gb|ABB91672.1|arthrodial cuticle protein AMP13.4 [Callinectes sapidus]	#	comp29187_c0_seq1	14.2132	gi|158297707|ref|XP_554814.3|AGAP011415-PA [Anopheles gambiae str. PEST] >gnl|BL_ORD_ID|585038 AGAP011415-PA [Anopheles gambiae str. PEST]	#
comp29743_c0_seq1	0.262111	gi|255983833|gb|ACU46011.1|glutathione S-transferase [Eriocheir sinensis]	#	comp29224_c0_seq1	32.5458	gi|156383433|ref|XP_001632838.1|predicted protein [Nematostella vectensis] >gnl|BL_ORD_ID|565375 predicted protein [Nematostella vectensis]	#
comp29805_c1_seq1	0.0101397	gi|5921937|sp|P81577.1|CUPA3_CANPGRecName: Full=Cuticle protein AM1199; Short=CPAM1199	#	comp29359_c0_seq1	69.6196	gi|291383399|ref|XP_002708288.1|PREDICTED: proprotein convertase subtilisin/kexin type 5 [Oryctolagus cuniculus]	#
comp29954_c1_seq1	0.324448	gi|321457385|gb|EFX68472.1|hypothetical protein DAPPUDRAFT_301445 [Daphnia pulex]	#	comp29622_c0_seq1	91.6941	gi|321470549|gb|EFX81525.1|hypothetical protein DAPPUDRAFT_317568 [Daphnia pulex]	#
comp30046_c0_seq1	0.263458	gi|391348055|ref|XP_003748267.1|PREDICTED: vitamin D3 receptor-like [Metaseiulus occidentalis]	#	comp29622_c1_seq1	53.4882	gi|357613483|gb|EHJ68534.1|hypothetical protein KGM_17144 [Danaus plexippus]	#
comp30215_c0_seq1	0.00573212	gi|82795527|gb|ABB91677.1|arthrodial cuticle protein AMP16.5 [Callinectes sapidus]	#	comp29868_c0_seq1	27.8761	gi|440895272|gb|ELR47514.1|Beta,beta-carotene 15,15'-monooxygenase [Bos grunniens mutus]	#
comp30876_c0_seq1	0.303801	gi|356984433|gb|AET43964.1|glutathione peroxidase, partial [Reishia clavigera]	#	comp30013_c0_seq2	3.33402	gi|220942181|gb|AAY89587.2|E75 nuclear receptor [Gecarcinus lateralis]	#
comp30923_c0_seq1	0.401086	gi|82795519|gb|ABB91673.1|arthrodial cuticle protein AMP9.3 [Callinectes sapidus]	#	comp30102_c0_seq1	13.2717	gi|380023211|ref|XP_003695419.1|PREDICTED: uncharacterized protein LOC100868055 [Apis florea]	#
comp30977_c0_seq1	0.406198	gi|321461712|gb|EFX72741.1|hypothetical protein DAPPUDRAFT_308079 [Daphnia pulex]	#	comp30111_c0_seq1	10.1411	gi|91078386|ref|XP_974297.1|PREDICTED: absent MD neurons and olfactory sensilla [Tribolium castaneum] >gnl|BL_ORD_ID|260089 hypothetical protein TcasGA2_TC003170 [Tribolium castaneum]	#
comp31003_c0_seq1	0.161967	gi|383858441|ref|XP_003704710.1|PREDICTED: uncharacterized protein LOC100882628 [Megachile rotundata]	#	comp30123_c2_seq1	236.593	gi|77379230|gb|ABA71322.1|actin, partial [Ctenopseustis obliquana]	#
comp31087_c1_seq1	0.38839	gi|321449953|gb|EFX62167.1|hypothetical protein DAPPUDRAFT_120463 [Daphnia pulex]	#	comp30614_c0_seq1	2.34661	gi|301606922|ref|XP_002933069.1|PREDICTED: ileal sodium/bile acid cotransporter-like [Xenopus (Silurana) tropicalis]	#
comp31349_c0_seq1	0.259996	gi|321457848|gb|EFX68926.1|hypothetical protein DAPPUDRAFT_329602 [Daphnia pulex]	#	comp30720_c0_seq1	8.42633	gi|220172371|gb|ACL79888.1|putative elastin a [Rimicaris exoculata]	#
comp31373_c0_seq1	0.189555	gi|268607710|ref|NP_001161313.1|cuticular protein precursor [Tribolium castaneum] >gnl|BL_ORD_ID|264196 hypothetical protein TcasGA2_TC012829 [Tribolium castaneum]	#	comp30960_c0_seq1	3.43523	gi|321461303|gb|EFX72336.1|hypothetical protein DAPPUDRAFT_93282 [Daphnia pulex]	#
comp31411_c0_seq1	0.343984	gi|321466108|gb|EFX77105.1|hypothetical protein DAPPUDRAFT_106356 [Daphnia pulex]	#	comp30968_c0_seq1	53.2052	gi|170068652|ref|XP_001868949.1|conserved hypothetical protein [Culex quinquefasciatus] >gnl|BL_ORD_ID|654060 conserved hypothetical protein [Culex quinquefasciatus]	#
comp32310_c0_seq2	0.168781	gi|307213040|gb|EFN88573.1|UDP-glucuronosyltransferase 2B4 [Harpegnathos saltator]	#	comp31422_c0_seq1	16.4952	gi|196007932|ref|XP_002113832.1|hypothetical protein TRIADDRAFT_26326 [Trichoplax adhaerens] >gnl|BL_ORD_ID|717806 hypothetical protein TRIADDRAFT_26326 [Trichoplax adhaerens]	#
comp32635_c0_seq2	0.0927215	gi|3287772|sp|P81384.1|CU1A_HOMAMRecName: Full=Cuticle protein AMP1A; AltName: Full=HA-AMP1A	#	comp31639_c0_seq1	2.49902	gi|170053616|ref|XP_001862757.1|phosrestin-1 [Culex quinquefasciatus] >gnl|BL_ORD_ID|662676 phosrestin-1 [Culex quinquefasciatus] >gnl|BL_ORD_ID|662676 phosrestin-1 [Culex quinquefasciatus] >gnl|BL_ORD_ID|662676 phosrestin-1 [Culex quinquefasciatus]	#
comp32741_c0_seq1	0.0766033	gi|321452260|gb|EFX63687.1|hypothetical protein DAPPUDRAFT_231919 [Daphnia pulex]	#	comp32063_c0_seq1	13.207	gi|357608679|gb|EHJ66092.1|hypothetical protein KGM_11924 [Danaus plexippus]	#
comp32767_c0_seq1	0.058484	gi|54042615|gb|AAV28477.1|arthrodial cuticle protein AMP6.0 [Callinectes sapidus]	#	comp32124_c0_seq1	23.4443	gi|195433647|ref|XP_002064819.1|GK15137 [Drosophila willistoni] >gnl|BL_ORD_ID|845445 GK15137 [Drosophila willistoni]	#
comp32847_c0_seq1	0.25441	gi|195591767|ref|XP_002085610.1|GD14860 [Drosophila simulans] >gnl|BL_ORD_ID|878971 GD14860 [Drosophila simulans]	#	comp32268_c0_seq1	2.6841	gi|91091412|ref|XP_973980.1|PREDICTED: similar to CG18619 CG18619-PB [Tribolium castaneum] >gnl|BL_ORD_ID|263975 hypothetical protein TcasGA2_TC012882 [Tribolium castaneum]	#
comp32874_c0_seq2	0.00338944	gi|155966141|gb|ABU41025.1|putative cuticle protein [Lepeophtheirus salmonis]	#	comp32268_c0_seq2	2.55112	gi|340710413|ref|XP_003393785.1|PREDICTED: cAMP-responsive element-binding protein-like 2-like [Bombus terrestris]	#
comp32924_c0_seq1	0.0385564	gi|46575823|dbj|BAD16776.1|calcification-associated peptide-2 [Procambarus clarkii]	#	comp32403_c0_seq1	5.6338	gi|321452862|gb|EFX64164.1|hypothetical protein DAPPUDRAFT_3750 [Daphnia pulex]	#
comp32940_c0_seq1	0.355078	gi|269930124|gb|ACZ53951.1|chitinase 4 [Scylla serrata]	#	comp32578_c1_seq2	2.61122	gi|498987925|ref|XP_004531225.1|PREDICTED: glucosamine-6-phosphate isomerase-like isoform X1 [Ceratitis capitata]	#
comp32974_c0_seq2	0.208915	gi|134269652|emb|CAM73269.1|heat shock protein 70 [Oniscus asellus]	#	comp32812_c0_seq1	4.55464	gi|498934555|ref|XP_004540721.1|PREDICTED: epididymal secretory protein E1-like isoform X2 [Maylandia zebra]	#
comp32974_c0_seq3	0.224666	gi|268321240|gb|ACZ02405.1|heat shock protein 70 [Portunus trituberculatus]	#	comp32820_c2_seq1	2.76963	gi|498972394|ref|XP_004527301.1|PREDICTED: nuclear protein 1-like [Ceratitis capitata]	#
comp33032_c0_seq1	0.0103856	gi|338855302|gb|AEJ31980.1|phosphodiesterase 1 [Crotalus adamanteus]	#	comp32843_c0_seq1	2.34487	gi|213138567|gb|ACJ44974.1|cytochrome c oxidase subunit I [Eriocheir sinensis]	#
comp33693_c0_seq1	0.104008	gi|5306097|gb|AAD41899.1|fushi tarazu-factor 1 [Metapenaeus ensis]	#	comp32844_c0_seq1	3.80406	gi|283101126|gb|ADB10837.1|lectin [Eriocheir sinensis]	#
comp33943_c0_seq1	0.352066	gi|321462188|gb|EFX73213.1|hypothetical protein DAPPUDRAFT_58148 [Daphnia pulex]	#	comp32933_c0_seq3	2.50381	gi|307716047|gb|ADN88179.1|ATPase type 13A1 [Helicoverpa zea]	#
comp34017_c0_seq1	0.0127194	gi|404503318|emb|CCJ09777.1|putative ribulose-1,5-bisphosphate carboxylase/oxygenase small subunit, partial [Hirudo medicinalis]	#	comp32945_c0_seq2	9.07963	gi|441430624|gb|AGC31447.1|C-type lectin [Eriocheir sinensis]	#
comp34152_c0_seq2	0.153207	gi|321471668|gb|EFX82640.1|hypothetical protein DAPPUDRAFT_316454 [Daphnia pulex]	#	comp33194_c0_seq1	4.19768	gi|321472656|gb|EFX83625.1|hypothetical protein DAPPUDRAFT_315459 [Daphnia pulex]	#
comp34289_c0_seq1	0.361014	gi|307188773|gb|EFN73378.1|Cuticle protein 18.6, isoform A [Camponotus floridanus]	#	comp33368_c0_seq1	3.37713	gi|209489490|gb|ACI49248.1|hypothetical protein Csp3_JD06.014 [Caenorhabditis angaria]	#
comp34388_c0_seq1	0.0578756	gi|391333671|ref|XP_003741235.1|PREDICTED: uncharacterized protein LOC100906402 [Metaseiulus occidentalis]	#	comp33801_c0_seq1	44.6342	gi|443704978|gb|ELU01750.1|hypothetical protein CAPTEDRAFT_195179 [Capitella teleta]	#
comp34805_c0_seq1	0.250202	gi|158286603|ref|XP_308831.4|AGAP006931-PA [Anopheles gambiae str. PEST] >gnl|BL_ORD_ID|588598 AGAP006931-PA [Anopheles gambiae str. PEST]	#	comp33824_c1_seq1	29.5081	gi|321468251|gb|EFX79237.1|hypothetical protein DAPPUDRAFT_304949 [Daphnia pulex]	#
comp35024_c0_seq1	0.220974	gi|157105932|ref|XP_001649088.1|4-hydroxyphenylpyruvate dioxygenase [Aedes aegypti] >gnl|BL_ORD_ID|277284 AAEL014600-PA [Aedes aegypti]	#	comp33839_c0_seq1	46.9791	gi|156399477|ref|XP_001638528.1|predicted protein [Nematostella vectensis] >gnl|BL_ORD_ID|571009 predicted protein [Nematostella vectensis]	#
comp35224_c0_seq2	0.0203969	gi|321461245|gb|EFX72279.1|hypothetical protein DAPPUDRAFT_18310 [Daphnia pulex]	#	comp34117_c0_seq1	7.82127	gi|328791167|ref|XP_001122704.2|PREDICTED: hypothetical protein LOC726990 [Apis mellifera]	#
comp35494_c2_seq1	0.278217	gi|270208900|gb|ACZ63699.1|tubulin beta-2C [Hippoglossus hippoglossus]	#	comp34137_c1_seq1	9.52234	gi|321459345|gb|EFX70399.1|hypothetical protein DAPPUDRAFT_328301 [Daphnia pulex]	#
comp35976_c1_seq1	0.254292	gi|156555606|ref|XP_001605369.1|PREDICTED: laccase-4-like [Nasonia vitripennis]	#	comp34402_c0_seq1	33.2816	gi|1167510|dbj|BAA09096.1|TI-225 [Mus musculus]	#
comp36075_c1_seq2	0.0247863	gi|121484201|gb|ABM54460.1|cuticle protein CUT9 [Portunus pelagicus]	#	comp34470_c0_seq1	2.40666	gi|91081647|ref|XP_968442.1|PREDICTED: similar to conserved hypothetical protein [Tribolium castaneum]	#
comp36075_c1_seq4	0.019568	gi|149675211|gb|ABR27687.1|cuticle proprotein proCP5.2 [Callinectes sapidus]	#	comp34470_c0_seq2	2.42793	gi|350400653|ref|XP_003485910.1|PREDICTED: U8-agatoxin-Ao1a-like isoform 2 [Bombus impatiens]	#
comp36363_c0_seq2	0.144989	gi|82623003|gb|ABB86961.1|beta-N-acetylglucosaminidase [Fenneropenaeus chinensis]	#	comp34519_c1_seq1	3.56822	gi|381147210|gb|AFF59979.1|C-type lectin [Eriocheir sinensis]	#
comp36483_c2_seq3	0.140387	gi|220172363|gb|ACL79884.1|putative articulin p60 [Rimicaris exoculata]	#	comp34674_c0_seq1	4.0179	gi|328706591|ref|XP_001946242.2|PREDICTED: hypothetical protein LOC100163205 [Acyrthosiphon pisum]	#
comp36511_c0_seq1	0.171993	gi|47217867|emb|CAG02360.1|unnamed protein product [Tetraodon nigroviridis]	#	comp34920_c0_seq1	3.8963	gi|393716354|gb|AFN20599.1|lectin 3 [Macrobrachium rosenbergii]	#
comp36616_c0_seq2	0.0309297	gi|321468948|gb|EFX79931.1|hypothetical protein DAPPUDRAFT_52062 [Daphnia pulex]	#	comp35063_c0_seq1	30.5647	gi|321473107|gb|EFX84075.1|hypothetical protein DAPPUDRAFT_239346 [Daphnia pulex]	#
comp36702_c0_seq2	0.285215	gi|321468913|gb|EFX79896.1|hypothetical protein DAPPUDRAFT_52115 [Daphnia pulex]	#	comp35570_c0_seq1	4.46822	gi|225709202|gb|ACO10447.1|Heat shock protein 67B2 [Caligus rogercresseyi]	#
comp36945_c0_seq5	0.0827456	gi|10280992|dbj|BAB13738.1|DD5 [Marsupenaeus japonicus]	#	comp35658_c0_seq4	13.8107	gi|321455583|gb|EFX66712.1|hypothetical protein DAPPUDRAFT_229355 [Daphnia pulex]	#
comp37099_c0_seq1	0.00213747	gi|149675209|gb|ABR27686.1|cuticle proprotein proCP5.1 [Callinectes sapidus]	#	comp35684_c0_seq3	124.523	gi|121543733|gb|ABM55549.1|putative ribosomal protein Ubq/L40e [Maconellicoccus hirsutus]	#
comp37309_c0_seq1	0.235629	gi|328706123|ref|XP_001945018.2|PREDICTED: sodium-independent sulfate anion transporter-like [Acyrthosiphon pisum]	#	comp35764_c0_seq1	2.55951	gi|122003911|gb|ABM65762.1|carcinin [Portunus pelagicus]	#
comp37371_c0_seq3	0.0107898	gi|194895005|ref|XP_001978163.1|GG19451 [Drosophila erecta] >gnl|BL_ORD_ID|740374 GG19451 [Drosophila erecta]	#	comp35832_c0_seq1	5.90924	gi|291237055|ref|XP_002738455.1|PREDICTED: predicted protein-like [Saccoglossus kowalevskii]	#
comp37417_c0_seq1	0.00829207	gi|194753568|ref|XP_001959084.1|GF12237 [Drosophila ananassae] >gnl|BL_ORD_ID|729498 GF12237 [Drosophila ananassae]	#	comp35865_c0_seq1	8.86257	gi|332029268|gb|EGI69251.1|Proclotting enzyme [Acromyrmex echinatior]	#
comp37443_c0_seq1	0.000756418	gi|5915892|sp|P81589.1|CUC11_CANPGRecName: Full=Cuticle protein CP575; Short=CPCP575	#	comp36012_c0_seq1	4.68857	gi|321479219|gb|EFX90175.1|hypothetical protein DAPPUDRAFT_39497 [Daphnia pulex]	#
comp37521_c0_seq1	0.225253	gi|170064042|ref|XP_001867362.1|conserved hypothetical protein [Culex quinquefasciatus] >gnl|BL_ORD_ID|669490 conserved hypothetical protein [Culex quinquefasciatus]	#	comp36089_c0_seq1	2.76672	gi|296803399|gb|ADH53777.1|C-type lectin receptor protein [Eriocheir sinensis]	#
comp37541_c1_seq1	0.31452	gi|405969447|gb|EKC34418.1|Carbohydrate sulfotransferase 15 [Crassostrea gigas]	#	comp36346_c1_seq1	3.53315	gi|321452058|gb|EFX63536.1|hypothetical protein DAPPUDRAFT_268273 [Daphnia pulex]	#
comp37560_c0_seq2	0.154367	gi|295293379|gb|ADF87939.1|whey acidic protein [Eriocheir sinensis]	#	comp36459_c0_seq1	82.0719	gi|91081591|ref|XP_975349.1|PREDICTED: similar to CG32040 CG32040-PA [Tribolium castaneum] >gnl|BL_ORD_ID|260629 hypothetical protein TcasGA2_TC007112 [Tribolium castaneum]	#
comp37563_c3_seq3	0.199119	gi|321466647|gb|EFX77641.1|hypothetical protein DAPPUDRAFT_105878 [Daphnia pulex]	#	comp36475_c0_seq1	8.10802	gi|34733406|gb|AAQ81640.1|molt-inhibiting hormone 1 [Eriocheir sinensis] >gnl|BL_ORD_ID|172469 molt-inhibiting hormone [Eriocheir sinensis]	#
comp37598_c0_seq1	0.376208	gi|91079538|ref|XP_970846.1|PREDICTED: similar to ZK899.2 [Tribolium castaneum] >gnl|BL_ORD_ID|260226 hypothetical protein TcasGA2_TC002653 [Tribolium castaneum]	#	comp36701_c0_seq1	5.46574	gi|156395292|ref|XP_001637045.1|predicted protein [Nematostella vectensis] >gnl|BL_ORD_ID|569546 predicted protein [Nematostella vectensis]	#
comp37687_c0_seq1	0.0155232	gi|312384362|gb|EFR29106.1|hypothetical protein AND_02224 [Anopheles darlingi]	#	comp36739_c1_seq1	41.885	gi|104303625|gb|AAV83539.2|ovarian peritrophin [Fenneropenaeus merguiensis]	#
comp37734_c0_seq1	0.346079	gi|343952726|gb|AEM68323.1|beta tubulin, partial [Yoldia scissurata]	#	comp36794_c0_seq1	5.08207	gi|158292702|ref|XP_314066.4|AGAP005170-PA [Anopheles gambiae str. PEST] >gnl|BL_ORD_ID|586988 AGAP005170-PA [Anopheles gambiae str. PEST]	#
comp37741_c0_seq4	0.23029	gi|345479103|ref|XP_001601673.2|PREDICTED: glutaminase kidney isoform, mitochondrial-like [Nasonia vitripennis]	#	comp36797_c0_seq1	3.13451	gi|156547735|ref|XP_001605466.1|PREDICTED: V-type proton ATPase subunit H isoform 1 [Nasonia vitripennis]	#
comp38050_c2_seq2	0.23733	gi|238683693|gb|ACR54125.1|sarcoplasmic calcium-binding protein 1 [Palaemonetes varians]	#	comp36996_c1_seq1	175.464	gi|321463104|gb|EFX74122.1|hypothetical protein DAPPUDRAFT_307476 [Daphnia pulex]	#
comp38346_c0_seq5	0.0257279	gi|342326354|gb|AEL23092.1|serine/threonine protein kinase [Cherax quadricarinatus]	#	comp37037_c1_seq1	6.32569	gi|170069923|ref|XP_001869399.1|conserved hypothetical protein [Culex quinquefasciatus] >gnl|BL_ORD_ID|655104 conserved hypothetical protein [Culex quinquefasciatus]	#
comp38522_c0_seq1	0.160012	gi|307197227|gb|EFN78546.1|hypothetical protein EAI_16286 [Harpegnathos saltator]	#	comp37075_c0_seq1	2.9174	gi|124107284|dbj|BAF45419.1|arrestin1 precursor [Dianemobius nigrofasciatus]	#
comp38627_c0_seq1	0.267834	gi|321475887|gb|EFX86848.1|hypothetical protein DAPPUDRAFT_221694 [Daphnia pulex]	#	comp37144_c0_seq1	8.48436	gi|242016898|ref|XP_002428933.1|organic cation transporter, putative [Pediculus humanus corporis] >gnl|BL_ORD_ID|996235 organic cation transporter, putative [Pediculus humanus corporis]	#
comp38706_c0_seq1	0.0291259	gi|313232424|emb|CBY24092.1|unnamed protein product [Oikopleura dioica]	#	comp37144_c0_seq2	5.24067	gi|91083807|ref|XP_973296.1|PREDICTED: similar to AGAP008335-PA [Tribolium castaneum] >gnl|BL_ORD_ID|261512 hypothetical protein TcasGA2_TC014673 [Tribolium castaneum]	#
comp38877_c0_seq2	0.0439934	gi|166998661|ref|NP_001107799.1|chitin deacetylase 5 isoform B precursor [Tribolium castaneum] >gnl|BL_ORD_ID|623626 chitin deacetylase 5B [Tribolium castaneum]	#	comp37164_c0_seq1	2.47073	gi|357609162|gb|EHJ66328.1|peptidylprolyl isomerase B [Danaus plexippus]	#
comp38932_c0_seq1	0.282899	gi|91092464|ref|XP_970082.1|PREDICTED: similar to CG3999 CG3999-PA [Tribolium castaneum] >gnl|BL_ORD_ID|264296 hypothetical protein TcasGA2_TC010496 [Tribolium castaneum]	#	comp37233_c0_seq1	383.332	gi|291237491|ref|XP_002738668.1|PREDICTED: hypothetical protein [Saccoglossus kowalevskii]	#
comp38932_c0_seq2	0.271219	gi|148227411|ref|NP_001080141.1|glycine dehydrogenase (decarboxylating) [Xenopus laevis] >gnl|BL_ORD_ID|99699 Gldc-prov protein [Xenopus laevis]	#	comp37347_c0_seq1	2.78388	gi|241735980|ref|XP_002413970.1|transmembrane protein, putative [Ixodes scapularis] >gnl|BL_ORD_ID|1022595 transmembrane protein, putative [Ixodes scapularis]	#
comp38961_c0_seq1	0.0565004	gi|157131433|ref|XP_001662246.1|hypothetical protein AaeL_AAEL012090 [Aedes aegypti] >gnl|BL_ORD_ID|280186 AAEL012090-PA [Aedes aegypti]	#	comp37356_c1_seq1	228.292	gi|290349774|dbj|BAI77994.1|metallothionein-like motif containing protein [Folsomia candida] >gnl|BL_ORD_ID|1232927 metallothionein-like motif containing protein [Folsomia candida]	#
comp39084_c1_seq1	0.0411904	gi|167508662|gb|ABZ81537.1|chitin binding peritrophin-A domain-containing protein [Artemia franciscana]	#	comp37356_c1_seq3	321.495	gi|195397760|ref|XP_002057496.1|GJ18072 [Drosophila virilis] >gnl|BL_ORD_ID|827559 GJ18072 [Drosophila virilis]	#
comp39102_c1_seq1	0.234688	gi|383865933|ref|XP_003708426.1|PREDICTED: phosphatidylcholine:ceramide cholinephosphotransferase 1-like [Megachile rotundata]	#	comp37376_c0_seq1	6.03869	gi|149683132|dbj|BAF64529.1|peptidylglycine alpha-hydroxylating monooxygenase [Procambarus clarkii]	#
comp39226_c0_seq1	0.103047	gi|344257234|gb|EGW13338.1|Glycogenin-1 [Cricetulus griseus]	#	comp37508_c0_seq1	2.66105	gi|242019676|ref|XP_002430285.1|conserved hypothetical protein [Pediculus humanus corporis] >gnl|BL_ORD_ID|997585 conserved hypothetical protein [Pediculus humanus corporis]	#
comp39226_c1_seq1	0.107604	gi|328781117|ref|XP_624798.3|PREDICTED: glycogenin-1-like [Apis mellifera]	#	comp37694_c0_seq1	5.36455	gi|293629628|gb|ADE58569.1|GH5 family protein GH5E [Limnoria quadripunctata]	#
comp39226_c1_seq2	0.125556	gi|47211477|emb|CAG13359.1|unnamed protein product [Tetraodon nigroviridis]	#	comp37762_c1_seq1	32.3436	gi|328790300|ref|XP_623076.2|PREDICTED: glycoprotein-N-acetylgalactosamine 3-beta-galactosyltransferase 1-like [Apis mellifera]	#
comp39238_c0_seq33	0.220883	gi|241716501|ref|XP_002403863.1|hypothetical protein IscW_ISCW010781 [Ixodes scapularis] >gnl|BL_ORD_ID|1020065 hypothetical protein IscW_ISCW010781 [Ixodes scapularis]	#	comp37817_c0_seq1	7.24497	gi|340730191|ref|XP_003403369.1|PREDICTED: hypothetical protein LOC100646249 [Bombus terrestris]	#
comp39295_c0_seq1	0.256435	gi|471394220|ref|XP_004381130.1|PREDICTED: eukaryotic translation initiation factor 4E-binding protein 3-like isoform 4 [Trichechus manatus latirostris]	#	comp37839_c0_seq2	5.30637	gi|357614115|gb|EHJ68915.1|hypothetical protein KGM_06199 [Danaus plexippus]	#
comp39434_c2_seq1	0.0199928	gi|91077530|ref|XP_970573.1|PREDICTED: similar to cuticular protein Ld-CP1v1 [Tribolium castaneum] >gnl|BL_ORD_ID|259731 hypothetical protein TcasGA2_TC000442 [Tribolium castaneum]	#	comp37886_c0_seq1	13.893	gi|146217637|gb|ABQ10906.1|leucine-rich acidic nuclear protein [Pelophylax nigromaculatus]	#
comp39509_c0_seq1	0.359373	gi|161078060|ref|NP_001097694.1|gasp, isoform B [Drosophila melanogaster] >gnl|BL_ORD_ID|606725 gasp, isoform B [Drosophila melanogaster]	#	comp37886_c1_seq1	11.7731	gi|194766896|ref|XP_001965560.1|GF22558 [Drosophila ananassae] >gnl|BL_ORD_ID|728677 GF22558 [Drosophila ananassae]	#
comp39509_c0_seq2	0.293719	gi|195109288|ref|XP_001999219.1|GI23181 [Drosophila mojavensis] >gnl|BL_ORD_ID|789081 GI23181 [Drosophila mojavensis]	#	comp37924_c0_seq7	10.0787	gi|297263458|ref|XP_002798810.1|PREDICTED: p-selectin glycoprotein ligand 1-like [Macaca mulatta]	#
comp39509_c0_seq5	0.258503	gi|358443070|gb|AEU11781.1|control protein HCTL029 [Heliconius melpomene]	#	comp37963_c1_seq1	2.3225	gi|73810095|gb|AAZ86024.1|cytochrome b [Eriocheir japonica]	#
comp39573_c0_seq1	0.113945	gi|270297230|ref|NP_001161908.1|cuticular protein analogous to peritrophins 3-D1 precursor [Tribolium castaneum] >gnl|BL_ORD_ID|706223 cuticular protein analogous to peritrophins 3-D1 [Tribolium castaneum] >gnl|BL_ORD_ID|706223 hypothetical protein TcasGA2_TC011142 [Tribolium castaneum]	#	comp37968_c0_seq3	2.42322	gi|212283656|gb|ACJ23247.1|gamma-interferon-inducible lysosomal thiol reductase [Penaeus monodon]	#
comp39630_c0_seq1	0.107994	gi|260821639|ref|XP_002606140.1|hypothetical protein BRAFLDRAFT_88051 [Branchiostoma floridae] >gnl|BL_ORD_ID|968956 hypothetical protein BRAFLDRAFT_88051 [Branchiostoma floridae]	#	comp37978_c0_seq1	3.48771	gi|289719545|gb|ADD17345.1|ferritin 3 [Eriocheir sinensis]	#
comp39644_c0_seq2	0.327281	gi|471647433|gb|AGI17571.1|clockwork orange, partial [Pyrrhocoris apterus]	#	comp37993_c0_seq3	10.3842	gi|390370972|ref|XP_003731935.1|PREDICTED: uncharacterized protein LOC752721 [Strongylocentrotus purpuratus]	#
comp39661_c0_seq1	0.11993	gi|321466121|gb|EFX77118.1|hypothetical protein DAPPUDRAFT_305875 [Daphnia pulex]	#	comp38051_c0_seq1	9.44996	gi|170050559|ref|XP_001861365.1|notch [Culex quinquefasciatus] >gnl|BL_ORD_ID|660960 notch [Culex quinquefasciatus]	#
comp39828_c2_seq5	0.112874	gi|239505087|gb|ACR78689.1|hypothetical cuticle protein [Rimicaris exoculata]	#	comp38069_c0_seq2	4.18065	gi|498976645|ref|XP_004548920.1|PREDICTED: arginine-glutamic acid dipeptide repeats protein-like [Maylandia zebra]	#
comp39885_c0_seq1	0.326339	gi|158294192|ref|XP_315449.4|AGAP005445-PA [Anopheles gambiae str. PEST] >gnl|BL_ORD_ID|522455 AGAP005445-PA [Anopheles gambiae str. PEST]	#	comp38186_c0_seq2	17.8558	gi|321467825|gb|EFX78813.1|hypothetical protein DAPPUDRAFT_320085 [Daphnia pulex]	#
comp39948_c0_seq1	0.234474	gi|321470470|gb|EFX81446.1|hypothetical protein DAPPUDRAFT_303441 [Daphnia pulex]	#	comp38194_c0_seq1	4.57976	gi|152949487|dbj|BAF73806.1|calcification associated soluble matrix protein 2 [Procambarus clarkii]	#
comp40168_c0_seq1	0.239189	gi|225718254|gb|ACO14973.1|LAG1 longevity assurance homolog 6 [Caligus clemensi]	#	comp38238_c1_seq4	2.97002	gi|241647500|ref|XP_002411149.1|pyrroline-5-carboxylate reductase, putative [Ixodes scapularis] >gnl|BL_ORD_ID|1018605 pyrroline-5-carboxylate reductase, putative [Ixodes scapularis]	#
comp40275_c0_seq1	0.1533	gi|296434281|ref|NP_001171807.1|HD phosphohydrolase-like [Saccoglossus kowalevskii]	#	comp38296_c0_seq2	5.98822	gi|321463530|gb|EFX74545.1|hypothetical protein DAPPUDRAFT_307215 [Daphnia pulex]	#
comp40317_c0_seq2	0.109991	gi|68363194|ref|XP_697643.1|PREDICTED: diamine acetyltransferase 2-like [Danio rerio]	#	comp38299_c0_seq1	2.48765	gi|218683228|gb|ACL00655.1|trehalose 6-phosphate synthase 1 isoform 1 [Callinectes sapidus]	#
comp40324_c2_seq1	0.366196	gi|321471795|gb|EFX82767.1|hypothetical protein DAPPUDRAFT_316476 [Daphnia pulex]	#	comp38329_c0_seq1	2.39309	gi|240981130|ref|XP_002403621.1|dual specificity phosphatase, catalytic domain, putative [Ixodes scapularis] >gnl|BL_ORD_ID|1006416 dual specificity phosphatase, catalytic domain, putative [Ixodes scapularis]	#
comp40334_c0_seq1	0.373401	gi|449282484|gb|EMC89317.1|Acyl-CoA synthetase family member 3, mitochondrial, partial [Columba livia]	#	comp38390_c0_seq1	156.22	gi|405968607|gb|EKC33663.1|78 kDa glucose-regulated protein [Crassostrea gigas]	#
comp40592_c1_seq1	0.189547	gi|291234938|ref|XP_002737405.1|PREDICTED: betaine-homocysteine methyltransferase-like [Saccoglossus kowalevskii]	#	comp38437_c0_seq1	16.4477	gi|291231273|ref|XP_002735586.1|PREDICTED: GL12416-like [Saccoglossus kowalevskii]	#
comp40592_c1_seq3	0.295235	gi|260816425|ref|XP_002602971.1|hypothetical protein BRAFLDRAFT_248283 [Branchiostoma floridae] >gnl|BL_ORD_ID|959536 hypothetical protein BRAFLDRAFT_248283 [Branchiostoma floridae]	#	comp38447_c0_seq1	4.00859	gi|340712191|ref|XP_003394647.1|PREDICTED: hypothetical protein LOC100648429 [Bombus terrestris]	#
comp40632_c1_seq1	0.242577	gi|156403955|ref|XP_001640173.1|predicted protein [Nematostella vectensis] >gnl|BL_ORD_ID|572642 predicted protein [Nematostella vectensis]	#	comp38500_c2_seq1	3.82962	gi|157119701|ref|XP_001659464.1|cuticle protein, putative [Aedes aegypti] >gnl|BL_ORD_ID|284007 AAEL008764-PA [Aedes aegypti]	#
comp40641_c0_seq1	0.202453	gi|91084063|ref|XP_967668.1|PREDICTED: similar to luciferin-regenerating enzyme [Tribolium castaneum] >gnl|BL_ORD_ID|261460 hypothetical protein TcasGA2_TC013050 [Tribolium castaneum]	#	comp38553_c0_seq2	10.4398	gi|71159516|gb|AAZ29608.1|C-type lectin [Penaeus monodon]	#
comp40732_c0_seq1	0.380546	gi|391339187|ref|XP_003743933.1|PREDICTED: histidine ammonia-lyase-like [Metaseiulus occidentalis]	#	comp38574_c0_seq1	17.9709	gi|397493737|ref|XP_003817755.1|PREDICTED: uncharacterized protein LOC100978031, partial [Pan paniscus]	#
comp40832_c0_seq1	0.395169	gi|321461384|gb|EFX72417.1|hypothetical protein DAPPUDRAFT_308310 [Daphnia pulex]	#	comp38597_c0_seq2	3.1181	gi|242017672|ref|XP_002429311.1|conserved hypothetical protein [Pediculus humanus corporis] >gnl|BL_ORD_ID|996611 conserved hypothetical protein [Pediculus humanus corporis]	#
comp40863_c0_seq1	0.209509	gi|449279321|gb|EMC86956.1|Acetoacetyl-CoA synthetase [Columba livia]	#	comp38695_c0_seq1	2.8587	gi|295291556|gb|ADF87491.1|ferritin 2 [Eriocheir sinensis]	#
comp40890_c0_seq1	0.384194	gi|343183153|dbj|BAK61429.1|myosin heavy chain type a [Marsupenaeus japonicus]	#	comp38695_c1_seq1	2.73027	gi|295291554|gb|ADF87490.1|ferritin 1 [Eriocheir sinensis]	#
comp40890_c1_seq1	0.22715	gi|234204032|gb|ACQ91269.1|myosin heavy chain variant A [Bombyx mandarina]	#	comp38828_c3_seq1	23.5113	gi|195349157|ref|XP_002041113.1|GM15379 [Drosophila sechellia] >gnl|BL_ORD_ID|815636 GM15379 [Drosophila sechellia]	#
comp40949_c2_seq5	0.336615	gi|2098755|gb|AAC47524.1|alpha-3-tubulin [Gecarcinus lateralis]	#	comp38828_c3_seq2	14.5402	gi|498987245|ref|XP_004531058.1|PREDICTED: serine-rich adhesin for platelets-like [Ceratitis capitata]	#
comp40984_c0_seq1	0.0167117	gi|189181718|ref|NP_001099432.2|proteoglycan 4 precursor [Rattus norvegicus]	#	comp38838_c0_seq1	4.02586	gi|321463463|gb|EFX74479.1|hypothetical protein DAPPUDRAFT_226709 [Daphnia pulex]	#
comp41066_c0_seq1	0.325141	gi|321470904|gb|EFX81878.1|hypothetical protein DAPPUDRAFT_128102 [Daphnia pulex]	#	comp39311_c0_seq1	3.19516	gi|321459356|gb|EFX70410.1|hypothetical protein DAPPUDRAFT_309434 [Daphnia pulex]	#
comp41127_c1_seq11	0.315132	gi|442556684|gb|AGC54837.1|leucine-rich repeat flightless-I-interacting protein 2B [Litopenaeus vannamei]	#	comp39340_c0_seq1	5.29889	gi|321455612|gb|EFX66740.1|hypothetical protein DAPPUDRAFT_302443 [Daphnia pulex]	#
comp41133_c1_seq1	0.227755	gi|307202843|gb|EFN82103.1|Nuclear receptor-binding protein [Harpegnathos saltator]	#	comp39635_c0_seq4	12.5552	gi|47169502|tpe|CAE48388.1|TPA: marapsin [Rattus norvegicus]	#
comp41166_c0_seq1	0.348008	gi|321459245|gb|EFX70300.1|hypothetical protein DAPPUDRAFT_202397 [Daphnia pulex]	#	comp39638_c0_seq1	5.82185	gi|321468825|gb|EFX79808.1|hypothetical protein DAPPUDRAFT_319275 [Daphnia pulex]	#
comp41307_c3_seq1	0.285545	gi|321476397|gb|EFX87358.1|hypothetical protein DAPPUDRAFT_97134 [Daphnia pulex]	#	comp39698_c1_seq2	6.19756	gi|259013191|tpe|CAX63367.1|TPA: putative angiotensin converting enzyme [Homarus americanus]	#
comp41313_c0_seq1	0.358809	gi|383849519|ref|XP_003700392.1|PREDICTED: uncharacterized protein LOC100881888 [Megachile rotundata]	#	comp39789_c1_seq1	4.21434	gi|332372909|gb|AEE61596.1|unknown [Dendroctonus ponderosae]	#
comp41375_c0_seq1	0.384396	gi|291233521|ref|XP_002736701.1|PREDICTED: aldehyde dehydrogenase 1 family, member L1-like [Saccoglossus kowalevskii]	#	comp39898_c0_seq1	159.373	gi|332017142|gb|EGI57941.1|Arrestin-like protein [Acromyrmex echinatior]	#
comp41403_c0_seq1	0.287735	gi|350403176|ref|XP_003486719.1|PREDICTED: sodium-dependent neutral amino acid transporter SLC6A17-like isoform 2 [Bombus impatiens]	#	comp39898_c1_seq1	215.031	gi|307211086|gb|EFN87329.1|Arrestin-like protein [Harpegnathos saltator]	#
comp41403_c0_seq2	0.306623	gi|242020944|ref|XP_002430907.1|sodium- and chloride-dependent transporter, putative [Pediculus humanus corporis] >gnl|BL_ORD_ID|998206 sodium- and chloride-dependent transporter, putative [Pediculus humanus corporis]	#	comp39918_c1_seq2	17.7728	gi|156555507|ref|XP_001604274.1|PREDICTED: hypothetical protein LOC100120661 [Nasonia vitripennis]	#
comp41495_c0_seq2	0.336008	gi|498947683|ref|XP_004522573.1|PREDICTED: protein FAM136A-like [Ceratitis capitata]	#	comp39926_c1_seq1	4.12668	gi|13346812|gb|AAB99830.2|thrombospondin [Haemonchus contortus]	#
comp41511_c0_seq1	0.306399	gi|443721035|gb|ELU10530.1|hypothetical protein CAPTEDRAFT_110222, partial [Capitella teleta]	#	comp40140_c0_seq1	13.9288	gi|157111865|ref|XP_001664325.1|chondroitin 4-sulfotransferase [Aedes aegypti] >gnl|BL_ORD_ID|286110 AAEL005977-PA [Aedes aegypti]	#
comp41533_c0_seq1	0.237206	gi|260830463|ref|XP_002610180.1|hypothetical protein BRAFLDRAFT_77063 [Branchiostoma floridae] >gnl|BL_ORD_ID|975958 hypothetical protein BRAFLDRAFT_77063 [Branchiostoma floridae]	#	comp40217_c1_seq1	3.61963	gi|347964370|ref|XP_311259.5|AGAP000720-PA [Anopheles gambiae str. PEST] >gnl|BL_ORD_ID|1790756 AGAP000720-PA [Anopheles gambiae str. PEST]	#
comp41659_c3_seq1	0.413314	gi|321452138|gb|EFX63600.1|hypothetical protein DAPPUDRAFT_306997 [Daphnia pulex]	#	comp40224_c0_seq2	2.9193	gi|478256456|gb|ENN76641.1|hypothetical protein YQE_06820, partial [Dendroctonus ponderosae]	#
comp41721_c2_seq1	0.191328	gi|161611818|gb|AAI55649.1|LOC572492 protein [Danio rerio]	#	comp40247_c0_seq1	5.48518	gi|195477251|ref|XP_002086311.1|GE23066 [Drosophila yakuba] >gnl|BL_ORD_ID|868560 GE23066 [Drosophila yakuba]	#
comp41770_c0_seq1	0.0688234	gi|156549702|ref|XP_001605832.1|PREDICTED: hypothetical protein LOC100121860 [Nasonia vitripennis]	#	comp40247_c0_seq4	4.02612	gi|195591757|ref|XP_002085605.1|GD14858 [Drosophila simulans] >gnl|BL_ORD_ID|878966 GD14858 [Drosophila simulans]	#
comp41778_c1_seq1	0.146926	gi|72083704|ref|XP_784522.1|PREDICTED: alkylglycerol monooxygenase-like [Strongylocentrotus purpuratus]	#	comp40265_c0_seq2	3.17321	gi|170036862|ref|XP_001846280.1|sugar transporter [Culex quinquefasciatus] >gnl|BL_ORD_ID|667972 RecName: Full=Facilitated trehalose transporter Tret1 >gnl|BL_ORD_ID|667972 sugar transporter [Culex quinquefasciatus]	#
comp41923_c1_seq1	0.12995	gi|405971621|gb|EKC36447.1|Selenium-binding protein 1, partial [Crassostrea gigas]	#	comp40384_c0_seq1	4.0805	gi|262401257|gb|ACY66531.1|hypothetical protein [Scylla paramamosain]	#
comp41994_c0_seq3	0.279107	gi|472379863|ref|XP_004409338.1|PREDICTED: LOW QUALITY PROTEIN: selenoprotein H [Odobenus rosmarus divergens]	#	comp40427_c0_seq1	26.5312	gi|357619506|gb|EHJ72051.1|hypothetical protein KGM_02992 [Danaus plexippus]	#
comp42180_c1_seq1	0.271049	gi|198462178|ref|XP_001352360.2|GA16601 [Drosophila pseudoobscura pseudoobscura] >gnl|BL_ORD_ID|926233 GA16601 [Drosophila pseudoobscura pseudoobscura]	#	comp40488_c0_seq1	3.27781	gi|6425061|gb|AAF08281.1|AF189779_1vacuolar ATP synthase subunit B K form [Carcinus maenas] >gnl|BL_ORD_ID|403382 vacuolar ATP synthase subunit B L form [Carcinus maenas]	#
comp42246_c0_seq1	0.314927	gi|196013554|ref|XP_002116638.1|expressed hypothetical protein [Trichoplax adhaerens] >gnl|BL_ORD_ID|714498 expressed hypothetical protein [Trichoplax adhaerens]	#	comp40515_c0_seq1	33.5704	gi|321463614|gb|EFX74629.1|hypothetical protein DAPPUDRAFT_307182 [Daphnia pulex]	#
comp42246_c1_seq1	0.383452	gi|38194439|gb|AAR13229.1|glycerol-3-phosphate dehydrogenase [Ctenolepisma longicaudata]	#	comp40515_c1_seq2	64.7009	gi|270014491|gb|EFA10939.1|hypothetical protein TcasGA2_TC001770 [Tribolium castaneum]	#
comp42379_c5_seq1	0.427754	gi|389608313|dbj|BAM17768.1|paramyosin [Papilio xuthus]	#	comp40595_c0_seq1	2.4727	gi|91077116|ref|XP_970572.1|PREDICTED: similar to corticotropin releasing hormone binding protein [Tribolium castaneum] >gnl|BL_ORD_ID|259772 hypothetical protein TcasGA2_TC000979 [Tribolium castaneum]	#
comp42441_c2_seq1	0.055562	gi|357622103|gb|EHJ73704.1|endonuclease-reverse transcriptase [Danaus plexippus]	#	comp40610_c0_seq1	2.84989	gi|393395462|gb|AFN08661.1|ecdysteroid receptor 3 [Scylla paramamosain]	#
comp42514_c0_seq1	0.191405	gi|321465420|gb|EFX76421.1|hypothetical protein DAPPUDRAFT_188560 [Daphnia pulex]	#	comp40610_c0_seq4	3.1387	gi|13677226|gb|AAC33432.2|ecdysteroid receptor [Uca pugilator]	#
comp42558_c2_seq2	0.171957	gi|321478079|gb|EFX89037.1|hypothetical protein DAPPUDRAFT_191117 [Daphnia pulex]	#	comp40610_c0_seq8	2.86411	gi|380039243|gb|AET06181.1|ecdysone receptor [Callinectes sapidus]	#
comp42598_c2_seq1	0.153845	gi|405976343|gb|EKC40855.1|Membrane progestin receptor gamma-B [Crassostrea gigas]	#	comp40664_c0_seq5	26.0366	gi|51895801|gb|AAH80974.1|LOC493206 protein, partial [Xenopus (Silurana) tropicalis]	#
comp42627_c0_seq1	0.0108155	gi|169931080|gb|ACB05778.1|cuticular protein [Artemia franciscana]	#	comp40704_c0_seq1	6.12626	gi|478261496|gb|ENN80852.1|hypothetical protein YQE_02733, partial [Dendroctonus ponderosae]	#
comp42655_c4_seq1	0.0973616	gi|409150796|gb|AFV15454.1|acyl-CoA delta-9 desaturase [Eriocheir sinensis]	#	comp40704_c0_seq3	4.16484	gi|225711932|gb|ACO11812.1|Neurogenic differentiation factor 1 [Lepeophtheirus salmonis]	#
comp42727_c0_seq1	0.119412	gi|380020381|ref|XP_003694065.1|PREDICTED: uncharacterized oxidoreductase yrbE-like [Apis florea]	#	comp40704_c0_seq6	7.01095	gi|391343281|ref|XP_003745941.1|PREDICTED: protein atonal homolog 7-A-like [Metaseiulus occidentalis]	#
comp42751_c0_seq1	0.212743	gi|260795795|ref|XP_002592890.1|solute carrier family 6, member 5 [Branchiostoma floridae] >gnl|BL_ORD_ID|984292 solute carrier family 6, member 5 [Branchiostoma floridae]	#	comp40704_c0_seq9	4.73664	gi|91080559|ref|XP_973186.1|PREDICTED: similar to Helix-loop-helix protein delilah [Tribolium castaneum] >gnl|BL_ORD_ID|260811 hypothetical protein TcasGA2_TC007594 [Tribolium castaneum]	#
comp42760_c3_seq5	0.413561	gi|321478301|gb|EFX89258.1|hypothetical protein DAPPUDRAFT_303131 [Daphnia pulex]	#	comp40768_c0_seq1	2.80201	gi|270002727|gb|EEZ99174.1|eclosion hormone-like protein [Tribolium castaneum]	#
comp42973_c0_seq2	0.0795036	gi|321466214|gb|EFX77211.1|hypothetical protein DAPPUDRAFT_54528 [Daphnia pulex]	#	comp40871_c0_seq4	3.03904	gi|241168879|ref|XP_002410307.1|zinc finger protein, putative [Ixodes scapularis] >gnl|BL_ORD_ID|1009783 zinc finger protein, putative [Ixodes scapularis]	#
comp42997_c0_seq4	0.317851	gi|321469652|gb|EFX80631.1|hypothetical protein DAPPUDRAFT_303899 [Daphnia pulex]	#	comp40902_c0_seq1	4.39895	gi|443723892|gb|ELU12111.1|hypothetical protein CAPTEDRAFT_224236 [Capitella teleta]	#
comp43077_c2_seq1	0.309638	gi|321476626|gb|EFX87586.1|hypothetical protein DAPPUDRAFT_312078 [Daphnia pulex]	#	comp40992_c0_seq1	2.83845	gi|66530373|ref|XP_623497.1|PREDICTED: trans-1,2-dihydrobenzene-1,2-diol dehydrogenase-like isoform 2 [Apis mellifera]	#
comp43089_c0_seq1	0.136743	gi|242005073|ref|XP_002423399.1|conserved hypothetical protein [Pediculus humanus corporis] >gnl|BL_ORD_ID|990705 conserved hypothetical protein [Pediculus humanus corporis]	#	comp41003_c0_seq1	2.34823	gi|189238960|ref|XP_001814187.1|PREDICTED: similar to AGAP005845-PA [Tribolium castaneum]	#
comp43202_c4_seq1	0.420666	gi|410509308|dbj|BAM65720.1|myosin heavy chain type 2 [Penaeus monodon]	#	comp41018_c2_seq5	2.80055	gi|187127220|ref|NP_001119628.1|vacuolar ATP synthase subunit G-like protein [Acyrthosiphon pisum] >gnl|BL_ORD_ID|253656 vacuolar ATP synthase subunit G-like protein [Acyrthosiphon pisum] >gnl|BL_ORD_ID|253656 ACYPI000034 [Acyrthosiphon pisum] >gnl|BL_ORD_ID|253656 ACYPI000034 [Acyrthosiphon pisum] >gnl|BL_ORD_ID|253656 ACYPI000034 [Acyrthosiphon pisum]	#
comp43202_c4_seq8	0.414051	gi|410509310|dbj|BAM65721.1|myosin heavy chain type 1 [Litopenaeus vannamei]	#	comp41028_c0_seq3	49.8658	gi|312372551|gb|EFR20490.1|hypothetical protein AND_20000 [Anopheles darlingi]	#
comp43202_c7_seq1	0.302937	gi|19073353|gb|AAL84774.1|AF474969_1myosin heavy chain [Homarus gammarus]	#	comp41148_c0_seq2	13.9826	gi|345488143|ref|XP_003425846.1|PREDICTED: carbohydrate sulfotransferase 11-like [Nasonia vitripennis]	#
comp43302_c0_seq3	0.317216	gi|193629735|ref|XP_001950070.1|PREDICTED: hypothetical protein LOC100161830 [Acyrthosiphon pisum]	#	comp41171_c0_seq1	4.50546	gi|321467605|gb|EFX78594.1|hypothetical protein DAPPUDRAFT_320226 [Daphnia pulex]	#
comp43311_c0_seq5	0.365907	gi|321472519|gb|EFX83489.1|hypothetical protein DAPPUDRAFT_315775 [Daphnia pulex]	#	comp41254_c0_seq1	4.42795	gi|452675|emb|CAA54524.1|preamylase 1 [Litopenaeus vannamei]	#
comp43351_c1_seq1	0.33837	gi|242020672|ref|XP_002430776.1|Homogentisate 1,2-dioxygenase, putative [Pediculus humanus corporis] >gnl|BL_ORD_ID|998075 Homogentisate 1,2-dioxygenase, putative [Pediculus humanus corporis]	#	comp41283_c4_seq4	7.65639	gi|321464620|gb|EFX75627.1|hypothetical protein DAPPUDRAFT_306723 [Daphnia pulex]	#
comp43402_c0_seq1	0.162756	gi|158288205|ref|XP_310082.4|AGAP009405-PA [Anopheles gambiae str. PEST] >gnl|BL_ORD_ID|587620 AGAP009405-PA [Anopheles gambiae str. PEST]	#	comp41287_c0_seq1	3.20277	gi|260828623|ref|XP_002609262.1|hypothetical protein BRAFLDRAFT_86827 [Branchiostoma floridae] >gnl|BL_ORD_ID|969682 hypothetical protein BRAFLDRAFT_86827 [Branchiostoma floridae]	#
comp43431_c2_seq1	0.356189	gi|270005628|gb|EFA02076.1|hypothetical protein TcasGA2_TC007711 [Tribolium castaneum]	#	comp41371_c0_seq1	3.11307	gi|147899736|ref|NP_001082978.1|D-beta-hydroxybutyrate dehydrogenase, mitochondrial [Danio rerio] >gnl|BL_ORD_ID|443427 Zgc:163053 protein [Danio rerio]	#
comp43445_c0_seq1	0.2596	gi|241848460|ref|XP_002415642.1|pheromone and odorant receptor, putative [Ixodes scapularis] >gnl|BL_ORD_ID|1024617 pheromone and odorant receptor, putative [Ixodes scapularis]	#	comp41454_c0_seq1	4.3724	gi|321465478|gb|EFX76479.1|hypothetical protein DAPPUDRAFT_322382 [Daphnia pulex]	#
comp43454_c4_seq3	0.208668	gi|307203596|gb|EFN82625.1|hypothetical protein EAI_16566 [Harpegnathos saltator]	#	comp41466_c0_seq1	7.40794	gi|242023172|ref|XP_002432010.1|conserved hypothetical protein [Pediculus humanus corporis] >gnl|BL_ORD_ID|999303 conserved hypothetical protein [Pediculus humanus corporis]	#
comp43497_c2_seq1	0.228561	gi|321466191|gb|EFX77188.1|hypothetical protein DAPPUDRAFT_305911 [Daphnia pulex]	#	comp41517_c0_seq1	143.767	gi|47228554|emb|CAG05374.1|unnamed protein product [Tetraodon nigroviridis]	#
comp43636_c0_seq1	0.266398	gi|157119599|ref|XP_001659443.1|myoinositol oxygenase [Aedes aegypti] >gnl|BL_ORD_ID|282944 AAEL008701-PA [Aedes aegypti]	#	comp41549_c0_seq1	70.4686	gi|33086672|gb|AAP92648.1|Cc2-27 [Rattus norvegicus]	#
comp43672_c4_seq1	0.309826	gi|270012307|gb|EFA08755.1|hypothetical protein TcasGA2_TC006432 [Tribolium castaneum]	#	comp41573_c0_seq1	3.14699	gi|328706748|ref|XP_003243189.1|PREDICTED: hypothetical protein LOC100571480 [Acyrthosiphon pisum]	#
comp43701_c8_seq1	0.080824	gi|432111739|gb|ELK34790.1|Putative proline-rich protein 21, partial [Myotis davidii]	#	comp41643_c0_seq6	3.72169	gi|195171538|ref|XP_002026562.1|GL21959 [Drosophila persimilis] >gnl|BL_ORD_ID|805150 GL21959 [Drosophila persimilis]	#
comp43886_c0_seq4	0.346742	gi|91090918|ref|XP_974058.1|PREDICTED: similar to annexin B13a [Tribolium castaneum]	#	comp41688_c0_seq7	34.3316	gi|32263623|gb|AAO61672.2|cellulase GHF9 [Cherax quadricarinatus]	#
comp43886_c0_seq10	0.313786	gi|91090858|ref|XP_967143.1|PREDICTED: similar to annexin B13a isoform 1 [Tribolium castaneum] >gnl|BL_ORD_ID|264172 hypothetical protein TcasGA2_TC011791 [Tribolium castaneum]	#	comp41711_c0_seq1	2.5854	gi|380003232|gb|AFD28291.1|WAP2 [Eriocheir sinensis]	#
comp43991_c0_seq4	0.144309	gi|390336821|ref|XP_003724434.1|PREDICTED: proline-serine-threonine phosphatase-interacting protein 2-like isoform 3 [Strongylocentrotus purpuratus]	#	comp41731_c1_seq1	2.69145	gi|317487562|gb|ADV31336.1|metallothionein-1 [Eriocheir sinensis] >gnl|BL_ORD_ID|1605496 metallothionein-1 [Eriocheir sinensis]	#
comp43991_c0_seq6	0.149034	gi|301610149|ref|XP_002934620.1|PREDICTED: proline-serine-threonine phosphatase-interacting protein 1-like [Xenopus (Silurana) tropicalis]	#	comp41742_c0_seq1	3.55028	gi|170055563|ref|XP_001863637.1|conserved hypothetical protein [Culex quinquefasciatus] >gnl|BL_ORD_ID|664019 conserved hypothetical protein [Culex quinquefasciatus]	#
comp44011_c0_seq1	0.255838	gi|193591805|ref|XP_001943373.1|PREDICTED: solute carrier family 46 member 3-like [Acyrthosiphon pisum]	#	comp41895_c0_seq2	3.58227	gi|3892171|gb|AAC78287.1|broad-complex Z3-isoform [Manduca sexta]	#
comp44013_c0_seq1	0.138647	gi|444515356|gb|ELV10855.1|Protein FAM186A [Tupaia chinensis]	#	comp41895_c0_seq3	4.18409	gi|166796364|gb|AAI59263.1|Cubn protein [Danio rerio]	#
comp44056_c5_seq1	0.237786	gi|260801917|ref|XP_002595841.1|hypothetical protein BRAFLDRAFT_97142 [Branchiostoma floridae] >gnl|BL_ORD_ID|963943 hypothetical protein BRAFLDRAFT_97142 [Branchiostoma floridae]	#	comp41897_c0_seq1	2.87942	gi|321478457|gb|EFX89414.1|hypothetical protein DAPPUDRAFT_303204 [Daphnia pulex]	#
comp44074_c1_seq2	0.287143	gi|270011588|gb|EFA08036.1|hypothetical protein TcasGA2_TC005625 [Tribolium castaneum]	#	comp41928_c1_seq1	4.54302	gi|238625725|gb|ACR48144.1|elongation factor 1-alpha [Rimicaris exoculata]	#
comp44144_c0_seq3	0.23933	gi|212656627|gb|ACJ36226.1|spermatogonial stem-cell renewal factor [Fenneropenaeus chinensis]	#	comp42030_c0_seq1	49.0006	gi|321460576|gb|EFX71617.1|hypothetical protein DAPPUDRAFT_327020 [Daphnia pulex]	#
comp44211_c5_seq6	0.0679216	gi|156376775|ref|XP_001630534.1|predicted protein [Nematostella vectensis] >gnl|BL_ORD_ID|563101 predicted protein [Nematostella vectensis]	#	comp42030_c0_seq7	1347.11	gi|380012146|ref|XP_003690148.1|PREDICTED: pro-resilin-like [Apis florea]	#
comp44256_c0_seq3	0.265121	gi|189240819|ref|XP_001811729.1|PREDICTED: similar to CG30387 CG30387-PB [Tribolium castaneum]	#	comp42035_c1_seq1	25.3448	gi|91079104|ref|XP_975342.1|PREDICTED: similar to Cuticular protein 66D CG32029-PA [Tribolium castaneum] >gnl|BL_ORD_ID|259940 hypothetical protein TcasGA2_TC002908 [Tribolium castaneum]	#
comp44257_c1_seq1	0.246903	gi|328711604|ref|XP_001945470.2|PREDICTED: hypothetical protein LOC100162732 [Acyrthosiphon pisum]	#	comp42049_c1_seq2	3.6044	gi|118783941|ref|XP_313344.3|AGAP003588-PA [Anopheles gambiae str. PEST] >gnl|BL_ORD_ID|350626 AGAP003588-PA [Anopheles gambiae str. PEST]	#
comp44414_c1_seq1	0.403219	gi|189237628|ref|XP_001809883.1|PREDICTED: similar to CG1136 CG1136-PA [Tribolium castaneum]	#	comp42064_c0_seq2	2.93858	gi|321462955|gb|EFX73974.1|hypothetical protein DAPPUDRAFT_324689 [Daphnia pulex]	#
comp44420_c1_seq4	0.253494	gi|478251031|gb|ENN71512.1|hypothetical protein YQE_11805, partial [Dendroctonus ponderosae]	#	comp42138_c0_seq1	24.6782	gi|357607922|gb|EHJ65741.1|chitinase-related protein 1 [Danaus plexippus]	#
comp44422_c0_seq1	0.140307	gi|402594636|gb|EJW88562.1|pre-B-cell colony-enhancing factor [Wuchereria bancrofti]	#	comp42138_c1_seq1	63.3935	gi|242011547|ref|XP_002426510.1|conserved hypothetical protein [Pediculus humanus corporis] >gnl|BL_ORD_ID|993815 conserved hypothetical protein [Pediculus humanus corporis]	#
comp44422_c1_seq9	0.184995	gi|340372997|ref|XP_003385030.1|PREDICTED: nicotinamide phosphoribosyltransferase-like [Amphimedon queenslandica]	#	comp42138_c2_seq2	50.3752	gi|241115844|ref|XP_002401111.1|hypothetical protein IscW_ISCW002654 [Ixodes scapularis] >gnl|BL_ORD_ID|1008143 hypothetical protein IscW_ISCW002654 [Ixodes scapularis]	#
comp44451_c0_seq1	0.276871	gi|251825191|gb|ACT20729.1|24-dehydrocholesterol reductase [Daphnia pulex] >gnl|BL_ORD_ID|1124934 hypothetical protein DAPPUDRAFT_301658 [Daphnia pulex]	#	comp42164_c1_seq1	2.636	gi|242016965|ref|XP_002428965.1|Aminopeptidase N precursor, putative [Pediculus humanus corporis] >gnl|BL_ORD_ID|996267 Aminopeptidase N precursor, putative [Pediculus humanus corporis]	#
comp44455_c7_seq1	0.294954	gi|321464589|gb|EFX75596.1|hypothetical protein DAPPUDRAFT_306733 [Daphnia pulex]	#	comp42247_c2_seq4	7.07304	gi|225714062|gb|ACO12877.1|Cuticle protein 19.8 [Lepeophtheirus salmonis]	#
comp44488_c0_seq2	0.352386	gi|296042357|gb|ADG85668.1|lectin B isoform 1 [Marsupenaeus japonicus]	#	comp42474_c1_seq1	4.44655	gi|196003828|ref|XP_002111781.1|hypothetical protein TRIADDRAFT_55167 [Trichoplax adhaerens] >gnl|BL_ORD_ID|719245 hypothetical protein TRIADDRAFT_55167 [Trichoplax adhaerens]	#
comp44488_c0_seq3	0.332163	gi|291233275|ref|XP_002736581.1|PREDICTED: sortilin-related receptor, L(DLR class) A repeats-containing-like [Saccoglossus kowalevskii]	#	comp42526_c0_seq1	36.3506	gi|241568148|ref|XP_002402403.1|estradiol 17-beta-dehydrogenase, putative [Ixodes scapularis] >gnl|BL_ORD_ID|1016834 estradiol 17-beta-dehydrogenase, putative [Ixodes scapularis]	#
comp44645_c0_seq1	0.284495	gi|91080661|ref|XP_974660.1|PREDICTED: similar to 4-nitrophenylphosphatase [Tribolium castaneum] >gnl|BL_ORD_ID|260455 hypothetical protein TcasGA2_TC007560 [Tribolium castaneum]	#	comp42545_c0_seq1	167.216	gi|347723362|gb|AEP19214.1|HSP70-1 [Ditylenchus destructor]	#
comp44676_c0_seq1	0.157352	gi|321473453|gb|EFX84420.1|hypothetical protein DAPPUDRAFT_314716 [Daphnia pulex]	#	comp42595_c1_seq2	5.45078	gi|321450312|gb|EFX62379.1|hypothetical protein DAPPUDRAFT_68035 [Daphnia pulex]	#
comp44696_c0_seq1	0.245584	gi|189240475|ref|XP_001809245.1|PREDICTED: similar to secretory Phospholipase A2, partial [Tribolium castaneum]	#	comp42638_c0_seq1	13.6509	gi|16198437|gb|AAH15889.1|TUBB protein, partial [Homo sapiens]	#
comp44708_c4_seq1	0.124203	gi|189240493|ref|XP_001810762.1|PREDICTED: similar to CG33978 CG33978-PA [Tribolium castaneum]	#	comp42641_c0_seq1	16.1591	gi|390367499|ref|XP_795649.3|PREDICTED: d-3-phosphoglycerate dehydrogenase-like [Strongylocentrotus purpuratus]	#
comp44708_c4_seq6	0.143615	gi|328714304|ref|XP_001949005.2|PREDICTED: hypothetical protein LOC100164906 [Acyrthosiphon pisum]	#	comp42688_c0_seq1	15.0251	gi|284413718|ref|NP_001165114.1|collagen precursor [Bombyx mori] >gnl|BL_ORD_ID|1056546 TPA: putative cuticle protein [Bombyx mori]	#
comp44708_c4_seq9	0.209634	gi|242016983|ref|XP_002428974.1|hypothetical protein Phum_PHUM412790 [Pediculus humanus corporis] >gnl|BL_ORD_ID|996276 hypothetical protein Phum_PHUM412790 [Pediculus humanus corporis]	#	comp42700_c0_seq1	3.77342	gi|74797529|sp|Q765V4.1|DFP11_SAMCRRecName: Full=Putative defense protein Hdd11-like; Flags: Precursor >gnl|BL_ORD_ID|214938 hypothetical protein [Samia ricini]	#
comp44708_c4_seq11	0.152707	gi|102987|pir||S10121Balbiani ring protein 1-beta (clone 18-2) - midge (Chironomus pallidivittatus) (fragments)	#	comp42732_c0_seq1	3.26307	gi|1093471|prf||2104200AEF hand Ca-binding protein	#
comp44753_c0_seq1	0.100161	gi|170779040|gb|ACB36913.1|F1-ATP synthase beta subunit [Litopenaeus vannamei]	#	comp42736_c0_seq1	2.83488	gi|242011182|ref|XP_002426334.1|conserved hypothetical protein [Pediculus humanus corporis] >gnl|BL_ORD_ID|993639 conserved hypothetical protein [Pediculus humanus corporis]	#
comp44788_c0_seq1	0.272274	gi|321473863|gb|EFX84829.1|hypothetical protein DAPPUDRAFT_46385 [Daphnia pulex]	#	comp42756_c0_seq2	4.10709	gi|321460502|gb|EFX71544.1|hypothetical protein DAPPUDRAFT_308845 [Daphnia pulex]	#
comp44800_c0_seq1	0.282339	gi|14861878|gb|AAK50057.2|AF364404_1Rh-like protein [Carcinus maenas]	#	comp42802_c0_seq5	6.10036	gi|354487572|ref|XP_003505946.1|PREDICTED: estradiol 17-beta-dehydrogenase 8-like [Cricetulus griseus]	#
comp44818_c5_seq21	0.319767	gi|313238136|emb|CBY13234.1|unnamed protein product [Oikopleura dioica]	#	comp42804_c1_seq3	14.0245	gi|478733534|gb|AGJ51192.1|olfactory ionotropic receptor IR7 [Panulirus argus]	#
comp44818_c5_seq24	0.21911	gi|242002550|ref|XP_002435918.1|hypothetical protein IscW_ISCW024385 [Ixodes scapularis] >gnl|BL_ORD_ID|1014096 hypothetical protein IscW_ISCW024385 [Ixodes scapularis]	#	comp42936_c0_seq1	6.92984	gi|195168209|ref|XP_002024924.1|GL17853 [Drosophila persimilis] >gnl|BL_ORD_ID|802273 GL17853 [Drosophila persimilis]	#
comp44843_c3_seq1	0.0874334	gi|401757801|gb|AFQ00928.1|V-ATPase subunit D [Locusta migratoria]	#	comp43014_c0_seq1	2.81263	gi|195455362|ref|XP_002074688.1|GK23028 [Drosophila willistoni] >gnl|BL_ORD_ID|855209 GK23028 [Drosophila willistoni]	#
comp44843_c3_seq6	0.0823292	gi|72038947|ref|XP_792833.1|PREDICTED: putative nuclease HARBI1-like [Strongylocentrotus purpuratus]	#	comp43014_c1_seq1	2.93289	gi|307202054|gb|EFN81600.1|Vacuolar proton pump subunit D 1 [Harpegnathos saltator]	#
comp44861_c1_seq1	0.321725	gi|380014269|ref|XP_003691162.1|PREDICTED: solute carrier family 2, facilitated glucose transporter member 1-like [Apis florea]	#	comp43145_c0_seq1	4.00322	gi|170041076|ref|XP_001848303.1|oviductin [Culex quinquefasciatus] >gnl|BL_ORD_ID|654092 oviductin [Culex quinquefasciatus]	#
comp44923_c1_seq1	0.287763	gi|260800373|ref|XP_002595108.1|hypothetical protein BRAFLDRAFT_125780 [Branchiostoma floridae] >gnl|BL_ORD_ID|967656 hypothetical protein BRAFLDRAFT_125780 [Branchiostoma floridae]	#	comp43190_c0_seq2	6.45921	gi|383863119|ref|XP_003707030.1|PREDICTED: uncharacterized protein LOC100879825 [Megachile rotundata]	#
comp44940_c4_seq1	0.383823	gi|322798643|gb|EFZ20247.1|hypothetical protein SINV_11780 [Solenopsis invicta]	#	comp43230_c2_seq1	23.1785	gi|158296886|ref|XP_317222.4|AGAP008246-PA [Anopheles gambiae str. PEST] >gnl|BL_ORD_ID|585238 AGAP008246-PA [Anopheles gambiae str. PEST]	#
comp44967_c4_seq1	0.276999	gi|170073770|ref|XP_001870433.1|multicopper oxidase [Culex quinquefasciatus] >gnl|BL_ORD_ID|659376 multicopper oxidase [Culex quinquefasciatus]	#	comp43315_c1_seq1	4.1025	gi|329668790|gb|AEB96259.1|C-type lectin [Fenneropenaeus merguiensis]	#
comp44998_c0_seq1	0.287412	gi|126571555|gb|ABO21409.1|kexokinase [Litopenaeus vannamei]	#	comp43382_c0_seq1	8.88817	gi|405966469|gb|EKC31748.1|Regucalcin [Crassostrea gigas]	#
comp44999_c1_seq3	0.226124	gi|195025144|ref|XP_001986008.1|GH20777 [Drosophila grimshawi] >gnl|BL_ORD_ID|775551 GH20777 [Drosophila grimshawi]	#	comp43434_c0_seq1	2.27886	gi|405950221|gb|EKC18221.1|V-type proton ATPase catalytic subunit A [Crassostrea gigas]	#
comp44999_c1_seq4	0.209768	gi|389608599|dbj|BAM17909.1|oviductin [Papilio xuthus]	#	comp43434_c1_seq1	3.1059	gi|239791896|dbj|BAH72354.1|ACYPI002584 [Acyrthosiphon pisum]	#
comp45014_c1_seq1	0.212406	gi|499005306|ref|XP_004555941.1|PREDICTED: DNA excision repair protein ERCC-6-like isoform X3 [Maylandia zebra]	#	comp43464_c0_seq3	3.75201	gi|193678784|ref|XP_001951823.1|PREDICTED: UDP-glucuronosyltransferase 2B14-like [Acyrthosiphon pisum]	#
comp45019_c0_seq1	0.26892	gi|319894760|gb|ADV76535.1|slowmo protein variant 3 [Ostrinia nubilalis]	#	comp43492_c0_seq5	10.8145	gi|307180257|gb|EFN68290.1|Carbohydrate sulfotransferase 11 [Camponotus floridanus]	#
comp45038_c0_seq1	0.346673	gi|332026366|gb|EGI66495.1|Putative hydroxyacid-oxoacid transhydrogenase, mitochondrial [Acromyrmex echinatior]	#	comp43708_c0_seq1	2.46144	gi|449269577|gb|EMC80338.1|Glutamate carboxypeptidase 2, partial [Columba livia]	#
comp45124_c0_seq2	0.352733	gi|321473456|gb|EFX84423.1|ABC protein, subfamily ABCG [Daphnia pulex]	#	comp43778_c0_seq2	4.13003	gi|242006708|ref|XP_002424189.1|predicted protein [Pediculus humanus corporis] >gnl|BL_ORD_ID|991495 predicted protein [Pediculus humanus corporis]	#
comp45147_c0_seq1	0.160424	gi|13537540|dbj|BAB40697.1|endo-b-1,4-glucanase [Coptotermes formosanus] >gnl|BL_ORD_ID|178200 endo-beta-1,4-glucanase [Coptotermes formosanus]	#	comp43800_c0_seq1	42.2623	gi|401834501|gb|AFQ23182.1|heat shock protein 90 [Frankliniella occidentalis] >gnl|BL_ORD_ID|676737 heat shock protein 90 [Frankliniella occidentalis]	#
comp45175_c2_seq3	0.351435	gi|321477084|gb|EFX88043.1|hypothetical protein DAPPUDRAFT_96224 [Daphnia pulex]	#	comp43800_c0_seq2	167.54	gi|302633378|gb|ADL59936.1|heat shock protein 90 [Crassostrea hongkongensis]	#
comp45198_c1_seq17	0.249918	gi|242009301|ref|XP_002425428.1|conserved hypothetical protein [Pediculus humanus corporis] >gnl|BL_ORD_ID|992733 conserved hypothetical protein [Pediculus humanus corporis]	#	comp43806_c0_seq1	9.51876	gi|242011856|ref|XP_002426660.1|zinc metalloproteinase, putative [Pediculus humanus corporis] >gnl|BL_ORD_ID|993965 zinc metalloproteinase, putative [Pediculus humanus corporis]	#
comp45198_c1_seq25	0.223781	gi|321470439|gb|EFX81415.1|hypothetical protein DAPPUDRAFT_303490 [Daphnia pulex]	#	comp43826_c0_seq1	3.08627	gi|321477082|gb|EFX88041.1|ecdysone biosynthesis protein [Daphnia pulex]	#
comp45250_c0_seq1	0.134868	gi|296228368|ref|XP_002759793.1|PREDICTED: deleted in lung and esophageal cancer protein 1-like, partial [Callithrix jacchus]	#	comp43848_c0_seq1	45.7122	gi|194743342|ref|XP_001954159.1|GF16888 [Drosophila ananassae] >gnl|BL_ORD_ID|736239 GF16888 [Drosophila ananassae]	#
comp45267_c1_seq3	0.28701	gi|321463706|gb|EFX74720.1|hypothetical protein DAPPUDRAFT_56817 [Daphnia pulex]	#	comp43996_c0_seq1	4.37776	gi|241859025|ref|XP_002416173.1|conserved hypothetical protein [Ixodes scapularis] >gnl|BL_ORD_ID|1025147 conserved hypothetical protein [Ixodes scapularis]	#
comp45310_c1_seq7	0.338429	gi|260821394|ref|XP_002606018.1|hypothetical protein BRAFLDRAFT_129513 [Branchiostoma floridae] >gnl|BL_ORD_ID|961986 hypothetical protein BRAFLDRAFT_129513 [Branchiostoma floridae]	#	comp44008_c4_seq2	3.71844	gi|189239421|ref|XP_974561.2|PREDICTED: similar to HR3 [Tribolium castaneum]	#
comp45337_c0_seq4	0.246653	gi|301624424|ref|XP_002941506.1|PREDICTED: LOW QUALITY PROTEIN: neuroblast differentiation-associated protein AHNAK [Xenopus (Silurana) tropicalis]	#	comp44012_c2_seq2	223.481	gi|321473526|gb|EFX84493.1|hypothetical protein DAPPUDRAFT_223002 [Daphnia pulex]	#
comp45372_c1_seq3	0.339877	gi|189240992|ref|XP_001809722.1|PREDICTED: similar to Muscle-specific protein 300 CG33715-PD [Tribolium castaneum]	#	comp44164_c2_seq1	2.72318	gi|332031749|gb|EGI71143.1|Differentially expressed in FDCP 6-like protein [Acromyrmex echinatior]	#
comp45386_c0_seq1	0.365236	gi|357613861|gb|EHJ68750.1|glycogen synthase [Danaus plexippus]	#	comp44189_c0_seq1	15.2085	gi|321461928|gb|EFX72955.1|hypothetical protein DAPPUDRAFT_325755 [Daphnia pulex]	#
comp45417_c1_seq3	0.289966	gi|290783836|gb|ADD62496.1|gastrolith protein 10 [Cherax quadricarinatus]	#	comp44259_c0_seq1	2.35742	gi|113931598|ref|NP_001039250.1|long-chain acyl-CoA dehydrogenase [Xenopus (Silurana) tropicalis] >gnl|BL_ORD_ID|284756 acyl-Coenzyme A dehydrogenase, long chain [Xenopus (Silurana) tropicalis]	#
comp45568_c2_seq4	0.391149	gi|229893634|gb|ACQ90226.1|heat shock protein 90-2 [Portunus trituberculatus]	#	comp44263_c5_seq12	2.85708	gi|270297210|ref|NP_001161910.1|cuticular protein analogous to peritrophins 3-A1 precursor [Tribolium castaneum] >gnl|BL_ORD_ID|264018 cuticular protein analogous to peritrophins 3-A1 [Tribolium castaneum] >gnl|BL_ORD_ID|264018 hypothetical protein TcasGA2_TC011140 [Tribolium castaneum]	#
comp45568_c3_seq4	0.328222	gi|405978445|gb|EKC42834.1|Epidermal retinal dehydrogenase 2 [Crassostrea gigas]	#	comp44369_c0_seq1	64.0538	gi|198476020|ref|XP_002132239.1|GA25359 [Drosophila pseudoobscura pseudoobscura] >gnl|BL_ORD_ID|924152 GA25359 [Drosophila pseudoobscura pseudoobscura]	#
comp45706_c1_seq6	0.33752	gi|260831238|ref|XP_002610566.1|hypothetical protein BRAFLDRAFT_202549 [Branchiostoma floridae] >gnl|BL_ORD_ID|984139 hypothetical protein BRAFLDRAFT_202549 [Branchiostoma floridae]	#	comp44369_c8_seq1	72.1506	gi|378558198|gb|AFC17977.1|chitinase-like protein, partial [Pandalopsis japonica]	#
comp45720_c0_seq1	0.104094	gi|195162817|ref|XP_002022250.1|GL24697 [Drosophila persimilis] >gnl|BL_ORD_ID|798404 GL24697 [Drosophila persimilis]	#	comp44384_c1_seq1	27.9493	gi|38490571|ref|NP_941962.1|keratin-associated protein 10-7 [Homo sapiens] >gnl|BL_ORD_ID|194710 keratin associated protein [Homo sapiens] >gnl|BL_ORD_ID|194710 Keratin associated protein 10-7 [Homo sapiens] >gnl|BL_ORD_ID|194710 keratin associated protein 10-7 [Homo sapiens]	#
comp45720_c1_seq1	0.0786604	gi|383852420|ref|XP_003701726.1|PREDICTED: large neutral amino acids transporter small subunit 2-like [Megachile rotundata]	#	comp44392_c0_seq1	3.43123	gi|443685087|gb|ELT88811.1|hypothetical protein CAPTEDRAFT_205199 [Capitella teleta]	#
comp45723_c0_seq1	0.0622798	gi|290560932|ref|NP_001166702.1|cuticular protein RR-1 motif 55 precursor [Bombyx mori] >gnl|BL_ORD_ID|1056458 TPA: putative cuticle protein [Bombyx mori]	#	comp44459_c0_seq1	3.81351	gi|328775879|ref|XP_394839.3|PREDICTED: beta-1,4-N-acetylgalactosaminyltransferase bre-4 [Apis mellifera]	#
comp45745_c0_seq1	0.258708	gi|443684652|gb|ELT88524.1|hypothetical protein CAPTEDRAFT_135197, partial [Capitella teleta]	#	comp44495_c1_seq10	2.70729	gi|307203441|gb|EFN82516.1|Uncharacterized family 31 glucosidase KIAA1161 [Harpegnathos saltator]	#
comp45850_c0_seq1	0.282034	gi|338224512|gb|AEI88128.1|hypothetical protein [Scylla paramamosain]	#	comp44621_c2_seq1	4.50104	gi|391340412|ref|XP_003744535.1|PREDICTED: uncharacterized protein LOC100904860 [Metaseiulus occidentalis]	#
comp45886_c0_seq3	0.178698	gi|390347565|ref|XP_785257.2|PREDICTED: mitochondrial uncoupling protein 4-like [Strongylocentrotus purpuratus]	#	comp44654_c4_seq1	2.52638	gi|260594183|gb|ACX46386.1|prepro-calcitonin-like diuretic hormone [Homarus americanus]	#
comp45938_c0_seq1	0.375888	gi|307185284|gb|EFN71384.1|hypothetical protein EAG_06683 [Camponotus floridanus]	#	comp44750_c0_seq1	2.5592	gi|321460586|gb|EFX71627.1|hypothetical protein DAPPUDRAFT_327039 [Daphnia pulex]	#
comp45969_c3_seq2	0.147377	gi|242010640|ref|XP_002426070.1|mitochondrial dicarboxylate carrier, putative [Pediculus humanus corporis] >gnl|BL_ORD_ID|993375 mitochondrial dicarboxylate carrier, putative [Pediculus humanus corporis]	#	comp44760_c0_seq1	4.71807	gi|242006930|ref|XP_002424295.1|carboxypeptidase A, putative [Pediculus humanus corporis] >gnl|BL_ORD_ID|991601 carboxypeptidase A, putative [Pediculus humanus corporis]	#
comp45971_c0_seq1	0.0372018	gi|298204341|gb|ADI61819.1|endonuclease-reverse transcriptase [Bombyx mori]	#	comp44772_c0_seq1	11.9385	gi|301788174|ref|XP_002929498.1|PREDICTED: UDP-glucuronosyltransferase 2B31-like isoform 1 [Ailuropoda melanoleuca] >gnl|BL_ORD_ID|1193515 hypothetical protein PANDA_019689 [Ailuropoda melanoleuca]	#
comp45972_c0_seq1	0.365571	gi|241862474|ref|XP_002416381.1|hypothetical protein IscW_ISCW023191 [Ixodes scapularis] >gnl|BL_ORD_ID|1025355 hypothetical protein IscW_ISCW023191 [Ixodes scapularis]	#	comp44794_c0_seq2	25.8593	gi|443692721|gb|ELT94260.1|hypothetical protein CAPTEDRAFT_206861 [Capitella teleta]	#
comp45983_c0_seq3	0.132956	gi|390357319|ref|XP_797136.3|PREDICTED: deleted in malignant brain tumors 1 protein-like [Strongylocentrotus purpuratus]	#	comp44794_c0_seq3	18.8765	gi|116284392|ref|NP_002448.2|mucin-2 precursor [Homo sapiens]	#
comp46021_c0_seq13	0.0135572	gi|321468029|gb|EFX79016.1|hypothetical protein DAPPUDRAFT_305009 [Daphnia pulex]	#	comp44794_c0_seq4	25.5735	gi|437055|gb|AAA20963.1|mucin [Macaca mulatta]	#
comp46045_c2_seq2	0.416845	gi|91080763|ref|XP_967505.1|PREDICTED: similar to otopetrin [Tribolium castaneum] >gnl|BL_ORD_ID|260464 hypothetical protein TcasGA2_TC007996 [Tribolium castaneum]	#	comp44806_c0_seq3	2.61553	gi|321474681|gb|EFX85646.1|hypothetical protein DAPPUDRAFT_98658 [Daphnia pulex]	#
comp46077_c0_seq3	0.36438	gi|321459394|gb|EFX70448.1|hypothetical protein DAPPUDRAFT_202337 [Daphnia pulex]	#	comp44879_c3_seq7	7.03473	gi|432856118|ref|XP_004068363.1|PREDICTED: omega-amidase NIT2-like [Oryzias latipes]	#
comp46125_c0_seq1	0.258041	gi|332025917|gb|EGI66073.1|Retinol dehydrogenase 11 [Acromyrmex echinatior]	#	comp44879_c3_seq9	5.60707	gi|291242769|ref|XP_002741281.1|PREDICTED: Nit protein 2-like [Saccoglossus kowalevskii]	#
comp46171_c1_seq6	0.321066	gi|321459397|gb|EFX70451.1|hypothetical protein DAPPUDRAFT_328346 [Daphnia pulex]	#	comp44879_c3_seq13	3.38813	gi|390475588|ref|XP_002758928.2|PREDICTED: omega-amidase NIT2, partial [Callithrix jacchus]	#
comp46171_c1_seq33	0.344924	gi|170041403|ref|XP_001848453.1|conserved hypothetical protein [Culex quinquefasciatus] >gnl|BL_ORD_ID|654396 conserved hypothetical protein [Culex quinquefasciatus]	#	comp44881_c0_seq1	2.98133	gi|321463371|gb|EFX74387.1|hypothetical protein DAPPUDRAFT_231296 [Daphnia pulex]	#
comp46206_c0_seq2	0.344713	gi|321454588|gb|EFX65753.1|hypothetical protein DAPPUDRAFT_130439 [Daphnia pulex]	#	comp44902_c2_seq3	3.3298	gi|332183193|gb|AEE25939.1|V-H-ATPase subunit A [Litopenaeus vannamei]	#
comp46303_c3_seq2	0.226771	gi|321478942|gb|EFX89898.1|phospholipase-like protein A2, group [Daphnia pulex]	#	comp44928_c0_seq1	3.71484	gi|501297678|dbj|BAN21206.1|metalloprotease [Riptortus pedestris]	#
comp46329_c0_seq1	0.176062	gi|332022456|gb|EGI62764.1|1-acyl-sn-glycerol-3-phosphate acyltransferase alpha [Acromyrmex echinatior]	#	comp44978_c0_seq9	11.1742	gi|380023118|ref|XP_003695374.1|PREDICTED: carbohydrate sulfotransferase 11-like [Apis florea]	#
comp46330_c0_seq2	0.150692	gi|321479016|gb|EFX89972.1|hypothetical protein DAPPUDRAFT_300053 [Daphnia pulex]	#	comp45039_c1_seq1	27.9496	gi|307172642|gb|EFN63998.1|Serine proteinase stubble [Camponotus floridanus]	#
comp46367_c0_seq1	0.227435	gi|312384910|gb|EFR29523.1|hypothetical protein AND_01405 [Anopheles darlingi]	#	comp45040_c0_seq1	4.04477	gi|157120277|ref|XP_001653584.1|monocarboxylate transporter [Aedes aegypti] >gnl|BL_ORD_ID|291183 AAEL001575-PA, partial [Aedes aegypti]	#
comp46432_c0_seq1	0.0461006	gi|324120548|dbj|BAJ78665.1|RNA polymerase II largest subunit [Zorotypus sp. 154-1]	#	comp45094_c0_seq1	7.44863	gi|260820014|ref|XP_002605330.1|hypothetical protein BRAFLDRAFT_120630 [Branchiostoma floridae] >gnl|BL_ORD_ID|978028 hypothetical protein BRAFLDRAFT_120630 [Branchiostoma floridae]	#
comp46432_c0_seq8	0.0492185	gi|321466473|gb|EFX77468.1|hypothetical protein DAPPUDRAFT_247561 [Daphnia pulex]	#	comp45161_c1_seq1	2.53111	gi|75022291|sp|Q9GV46.1|LUCB_OPLGRRecName: Full=Oplophorus-luciferin 2-monooxygenase non-catalytic subunit; Flags: Precursor >gnl|BL_ORD_ID|36704 oxygenase [Oplophorus gracilirostris]	#
comp46451_c1_seq1	0.299971	gi|345487655|ref|XP_001605008.2|PREDICTED: MOSC domain-containing protein 2, mitochondrial-like [Nasonia vitripennis]	#	comp45193_c0_seq1	13.4264	gi|195171665|ref|XP_002026624.1|GL11823 [Drosophila persimilis] >gnl|BL_ORD_ID|805213 GL11823 [Drosophila persimilis]	#
comp46454_c1_seq1	0.311695	gi|350423990|ref|XP_003493655.1|PREDICTED: LOW QUALITY PROTEIN: ADIPOR-like receptor CG5315-like [Bombus impatiens]	#	comp45196_c0_seq2	3.12283	gi|224072118|ref|XP_002200008.1|PREDICTED: glutathione S-transferase theta-1-like [Taeniopygia guttata]	#
comp46497_c0_seq4	0.278268	gi|498962636|ref|XP_004525043.1|PREDICTED: LOW QUALITY PROTEIN: flotillin-2-like [Ceratitis capitata]	#	comp45256_c0_seq1	2.30379	gi|4323628|gb|AAD16454.1|clotting protein precursor [Pacifastacus leniusculus]	#
comp46503_c0_seq5	0.308586	gi|156358374|ref|XP_001624495.1|predicted protein [Nematostella vectensis] >gnl|BL_ORD_ID|557126 predicted protein [Nematostella vectensis]	#	comp45288_c0_seq3	5.54693	gi|321457486|gb|EFX68572.1|ABC protein, subfamily ABCG [Daphnia pulex]	#
comp46596_c1_seq1	0.305674	gi|91082923|ref|XP_972752.1|PREDICTED: similar to transglutaminase [Tribolium castaneum] >gnl|BL_ORD_ID|261226 hypothetical protein TcasGA2_TC013507 [Tribolium castaneum]	#	comp45288_c0_seq5	7.32089	gi|189240189|ref|XP_975214.2|PREDICTED: similar to GA17380-PA [Tribolium castaneum] >gnl|BL_ORD_ID|705693 hypothetical protein TcasGA2_TC005701 [Tribolium castaneum]	#
comp46613_c1_seq1	0.276844	gi|170030914|ref|XP_001843332.1|colmedin [Culex quinquefasciatus] >gnl|BL_ORD_ID|657904 colmedin [Culex quinquefasciatus]	#	comp45334_c2_seq1	5.34925	gi|408369235|gb|AFU61590.1|crustin 2 [Portunus trituberculatus]	#
comp46616_c0_seq1	0.352675	gi|170034579|ref|XP_001845151.1|proton-coupled amino acid transporter 1 [Culex quinquefasciatus] >gnl|BL_ORD_ID|664418 proton-coupled amino acid transporter 1 [Culex quinquefasciatus]	#	comp45356_c0_seq1	3.88749	gi|478255178|gb|ENN75407.1|hypothetical protein YQE_07958, partial [Dendroctonus ponderosae]	#
comp46629_c0_seq3	0.0197255	gi|357626806|gb|EHJ76738.1|cuticular protein CPR54 [Danaus plexippus]	#	comp45366_c2_seq2	3.06564	gi|291413490|ref|XP_002723008.1|PREDICTED: 5-formyltetrahydrofolate cyclo-ligase-like [Oryctolagus cuniculus]	#
comp46708_c0_seq2	0.207892	gi|307176795|gb|EFN66192.1|Prestin [Camponotus floridanus]	#	comp45379_c0_seq1	3.64426	gi|7414464|emb|CAB85963.1|alpha glucosidase [Litopenaeus vannamei]	#
comp46755_c0_seq2	0.103359	gi|340723808|ref|XP_003400280.1|PREDICTED: hypothetical protein LOC100645500 [Bombus terrestris]	#	comp45382_c0_seq1	3.12205	gi|295293393|gb|ADF87946.1|serpin [Eriocheir sinensis]	#
comp46772_c1_seq7	0.365683	gi|357615944|gb|EHJ69916.1|hypothetical protein KGM_17055 [Danaus plexippus]	#	comp45399_c0_seq1	2.39628	gi|332018563|gb|EGI59152.1|hypothetical protein G5I_12743 [Acromyrmex echinatior]	#
comp46840_c0_seq2	0.278015	gi|47085909|ref|NP_998312.1|peroxisomal acyl-coenzyme A oxidase 3 [Danio rerio] >gnl|BL_ORD_ID|159372 Acyl-Coenzyme A oxidase 3, pristanoyl [Danio rerio]	#	comp45432_c0_seq1	3.23337	gi|91088179|ref|XP_972438.1|PREDICTED: similar to CG4365 CG4365-PA [Tribolium castaneum] >gnl|BL_ORD_ID|262924 hypothetical protein TcasGA2_TC006236 [Tribolium castaneum]	#
comp46864_c1_seq2	0.330685	gi|195402097|ref|XP_002059646.1|GJ14707 [Drosophila virilis] >gnl|BL_ORD_ID|832964 GJ14707 [Drosophila virilis]	#	comp45439_c2_seq1	22.6405	gi|242017386|ref|XP_002429170.1|conserved hypothetical protein [Pediculus humanus corporis] >gnl|BL_ORD_ID|996470 conserved hypothetical protein [Pediculus humanus corporis]	#
comp46875_c0_seq9	0.243089	gi|327280358|ref|XP_003224919.1|PREDICTED: retinol dehydrogenase 12-like [Anolis carolinensis]	#	comp45440_c1_seq2	2.35874	gi|328698675|ref|XP_003240700.1|PREDICTED: ankyrin-2-like isoform 3 [Acyrthosiphon pisum]	#
comp46875_c0_seq26	0.251234	gi|390337093|ref|XP_780799.2|PREDICTED: retinol dehydrogenase 11-like [Strongylocentrotus purpuratus]	#	comp45538_c0_seq2	2.61687	gi|242023044|ref|XP_002431946.1|Bestrophin-2, putative [Pediculus humanus corporis] >gnl|BL_ORD_ID|999239 Bestrophin-2, putative [Pediculus humanus corporis]	#
comp46878_c5_seq1	0.379135	gi|270000847|gb|EEZ97294.1|hypothetical protein TcasGA2_TC011099 [Tribolium castaneum]	#	comp45540_c3_seq2	2.95852	gi|260836655|ref|XP_002613321.1|hypothetical protein BRAFLDRAFT_68288 [Branchiostoma floridae] >gnl|BL_ORD_ID|982144 hypothetical protein BRAFLDRAFT_68288 [Branchiostoma floridae]	#
comp46913_c0_seq8	0.275358	gi|91086225|ref|XP_972341.1|PREDICTED: similar to oligosaccharyl transferase [Tribolium castaneum] >gnl|BL_ORD_ID|262330 hypothetical protein TcasGA2_TC009183 [Tribolium castaneum]	#	comp45706_c6_seq1	6.13161	gi|383859073|ref|XP_003705022.1|PREDICTED: uncharacterized protein LOC100881394 [Megachile rotundata]	#
comp47010_c0_seq2	0.0833616	gi|61807160|gb|AAX55747.1|mannose-binding protein [Pacifastacus leniusculus]	#	comp45715_c0_seq2	1242.96	gi|156398078|ref|XP_001638016.1|predicted protein [Nematostella vectensis] >gnl|BL_ORD_ID|570507 predicted protein [Nematostella vectensis]	#
comp47019_c0_seq1	0.327333	gi|405952049|gb|EKC19904.1|Threonine synthase-like 2 [Crassostrea gigas]	#	comp45732_c0_seq1	3.35733	gi|389609367|dbj|BAM18295.1|ribonuclease [Papilio xuthus]	#
comp47094_c0_seq1	0.380616	gi|1853977|gb|AAC26968.1|sodium/hydrogen exchanger [Carcinus maenas]	#	comp45877_c1_seq2	4.67472	gi|472271620|gb|AGI37354.1|lysin motif-containing protein [Procambarus clarkii]	#
comp47116_c2_seq1	0.017495	gi|5921936|sp|P81576.1|CUPA2_CANPGRecName: Full=Cuticle protein AM1159; Short=CPAM1159	#	comp45920_c4_seq2	2.91149	gi|156543182|ref|XP_001606095.1|PREDICTED: sialin-like [Nasonia vitripennis]	#
comp47182_c1_seq1	0.393302	gi|350418581|ref|XP_003491904.1|PREDICTED: organic cation transporter protein-like [Bombus impatiens]	#	comp45922_c0_seq3	6.44044	gi|242004226|ref|XP_002436279.1|brain protein, putative [Ixodes scapularis] >gnl|BL_ORD_ID|1014454 brain protein, putative [Ixodes scapularis]	#
comp47199_c0_seq11	0.125201	gi|321454613|gb|EFX65777.1|hypothetical protein DAPPUDRAFT_229540 [Daphnia pulex]	#	comp45922_c4_seq1	2.5074	gi|321461967|gb|EFX72994.1|hypothetical protein DAPPUDRAFT_308028 [Daphnia pulex]	#
comp47223_c0_seq1	0.310705	gi|242008932|ref|XP_002425248.1|conserved hypothetical protein [Pediculus humanus corporis] >gnl|BL_ORD_ID|992553 conserved hypothetical protein [Pediculus humanus corporis]	#	comp45976_c1_seq2	3.47979	gi|195111914|ref|XP_002000521.1|GI22477 [Drosophila mojavensis] >gnl|BL_ORD_ID|790364 GI22477 [Drosophila mojavensis]	#
comp47278_c0_seq4	0.32247	gi|383858816|ref|XP_003704895.1|PREDICTED: xanthine dehydrogenase-like [Megachile rotundata]	#	comp45977_c0_seq1	2.37713	gi|321458909|gb|EFX69969.1|hypothetical protein DAPPUDRAFT_328613 [Daphnia pulex]	#
comp47289_c0_seq1	0.345421	gi|321471688|gb|EFX82660.1|hypothetical protein DAPPUDRAFT_316481 [Daphnia pulex]	#	comp46006_c0_seq4	2.82014	gi|321465487|gb|EFX76488.1|hypothetical protein DAPPUDRAFT_306142 [Daphnia pulex]	#
comp47289_c1_seq1	0.260305	gi|307198383|gb|EFN79325.1|Probable phosphoenolpyruvate synthase [Harpegnathos saltator]	#	comp46049_c1_seq3	3.24947	gi|156353921|ref|XP_001623156.1|predicted protein [Nematostella vectensis] >gnl|BL_ORD_ID|555806 predicted protein [Nematostella vectensis]	#
comp47356_c1_seq1	0.00470501	gi|390346875|ref|XP_799285.3|PREDICTED: N-acetylated-alpha-linked acidic dipeptidase 2-like [Strongylocentrotus purpuratus]	#	comp46082_c3_seq1	9.69218	gi|321473829|gb|EFX84795.1|hypothetical protein DAPPUDRAFT_238153 [Daphnia pulex]	#
comp47356_c2_seq1	0.00553558	gi|443719990|gb|ELU09884.1|hypothetical protein CAPTEDRAFT_160163 [Capitella teleta]	#	comp46097_c1_seq2	3.23005	gi|405978391|gb|EKC42788.1|hypothetical protein CGI_10015106 [Crassostrea gigas]	#
comp47387_c1_seq1	0.30161	gi|383857148|ref|XP_003704067.1|PREDICTED: protein KIAA0664 homolog [Megachile rotundata]	#	comp46101_c0_seq1	4.14156	gi|326381239|gb|ADZ58187.1|duplex-specific nuclease [Portunus pelagicus]	#
comp47514_c0_seq1	0.198418	gi|340725581|ref|XP_003401147.1|PREDICTED: pantothenate kinase 1-like [Bombus terrestris]	#	comp46132_c0_seq5	5.65314	gi|195161159|ref|XP_002021437.1|GL25327 [Drosophila persimilis] >gnl|BL_ORD_ID|811710 GA23760 [Drosophila pseudoobscura pseudoobscura] >gnl|BL_ORD_ID|811710 GL25327 [Drosophila persimilis] >gnl|BL_ORD_ID|811710 GA23760 [Drosophila pseudoobscura pseudoobscura]	#
comp47523_c0_seq2	0.138377	gi|321458007|gb|EFX69083.1|hypothetical protein DAPPUDRAFT_329474 [Daphnia pulex]	#	comp46158_c3_seq1	5.05058	gi|357609799|gb|EHJ66683.1|hypothetical protein KGM_08768 [Danaus plexippus]	#
comp47530_c1_seq20	0.348195	gi|321465953|gb|EFX76951.1|hypothetical protein DAPPUDRAFT_306008 [Daphnia pulex]	#	comp46213_c0_seq9	6.58784	gi|328717100|ref|XP_003246121.1|PREDICTED: hypothetical protein LOC100573104 [Acyrthosiphon pisum]	#
comp47536_c0_seq5	0.31731	gi|242013379|ref|XP_002427385.1|proline oxidase, putative [Pediculus humanus corporis] >gnl|BL_ORD_ID|994687 proline oxidase, putative [Pediculus humanus corporis]	#	comp46224_c0_seq3	3.55736	gi|321457150|gb|EFX68242.1|hypothetical protein DAPPUDRAFT_93618 [Daphnia pulex]	#
comp47566_c2_seq1	0.304727	gi|443710368|gb|ELU04621.1|hypothetical protein CAPTEDRAFT_222921 [Capitella teleta]	#	comp46348_c1_seq1	2.98412	gi|357629459|gb|EHJ78213.1|V-type proton ATPase subunit E [Danaus plexippus]	#
comp47632_c0_seq1	0.276195	gi|270009780|gb|EFA06228.1|hypothetical protein TcasGA2_TC009077 [Tribolium castaneum]	#	comp46424_c0_seq1	2.92803	gi|334323498|ref|XP_001378372.2|PREDICTED: signal peptide, CUB and EGF-like domain-containing protein 3 [Monodelphis domestica]	#
comp47648_c0_seq3	0.390686	gi|195979063|gb|ACG63697.1|myosin heavy chain [Gammarus duebeni]	#	comp46458_c1_seq2	3.53359	gi|321476630|gb|EFX87590.1|hypothetical protein DAPPUDRAFT_306550 [Daphnia pulex]	#
comp47663_c0_seq3	0.38798	gi|291237698|ref|XP_002738769.1|PREDICTED: hypothetical protein [Saccoglossus kowalevskii]	#	comp46526_c1_seq2	2.72416	gi|91082273|ref|XP_973593.1|PREDICTED: similar to conserved hypothetical protein [Tribolium castaneum] >gnl|BL_ORD_ID|261031 hypothetical protein TcasGA2_TC013754 [Tribolium castaneum]	#
comp47817_c0_seq1	0.292561	gi|321465734|gb|EFX76733.1|hypothetical protein DAPPUDRAFT_321920 [Daphnia pulex]	#	comp46553_c0_seq5	4.18462	gi|21358765|gb|AAM47019.1|dopamine beta hydroxylase [Homarus americanus]	#
comp47819_c1_seq2	0.301627	gi|187250393|gb|ACD02237.1|CYP3A5 [Macaca mulatta]	#	comp46590_c0_seq1	2.60333	gi|195054854|ref|XP_001994338.1|GH22664 [Drosophila grimshawi] >gnl|BL_ORD_ID|769800 GH22664 [Drosophila grimshawi]	#
comp47849_c1_seq4	0.302852	gi|151568135|pdb|2V3S|AChain A, Structural Insights Into The Recognition Of Substrates And Activators By The Osr1 Kinase >gnl|BL_ORD_ID|542639 Chain B, Structural Insights Into The Recognition Of Substrates And Activators By The Osr1 Kinase	#	comp46590_c0_seq6	8.34516	gi|501296952|dbj|BAN21064.1|conserved hypothetical protein [Riptortus pedestris]	#
comp47856_c1_seq1	0.273688	gi|321474772|gb|EFX85736.1|hypothetical protein DAPPUDRAFT_208600 [Daphnia pulex]	#	comp46663_c1_seq1	80.4199	gi|269930122|gb|ACZ53950.1|chitinase 2 [Scylla serrata]	#
comp47873_c0_seq4	0.29316	gi|170068057|ref|XP_001868719.1|conserved hypothetical protein [Culex quinquefasciatus] >gnl|BL_ORD_ID|653676 conserved hypothetical protein [Culex quinquefasciatus]	#	comp46663_c1_seq2	68.6081	gi|295639972|gb|ADG22164.1|chitinase 2 [Penaeus monodon]	#
comp47981_c0_seq1	0.309181	gi|405962012|gb|EKC27729.1|ATP-binding cassette sub-family D member 3 [Crassostrea gigas]	#	comp46736_c2_seq1	2.93044	gi|307202932|gb|EFN82152.1|hypothetical protein EAI_09548 [Harpegnathos saltator]	#
comp47989_c0_seq1	0.309705	gi|307178156|gb|EFN66964.1|Putative ATPase N2B [Camponotus floridanus]	#	comp46841_c0_seq2	2.66034	gi|321447895|gb|EFX61233.1|hypothetical protein DAPPUDRAFT_340400 [Daphnia pulex]	#
comp48048_c3_seq1	0.307302	gi|321460838|gb|EFX71876.1|hypothetical protein DAPPUDRAFT_308669 [Daphnia pulex]	#	comp46893_c2_seq4	10.8191	gi|241606928|ref|XP_002405795.1|chitin binding peritrophin-A, putative [Ixodes scapularis] >gnl|BL_ORD_ID|1015516 chitin binding peritrophin-A, putative [Ixodes scapularis]	#
comp48079_c1_seq1	0.362191	gi|251825189|gb|ACT20728.1|hypothetical protein [Daphnia pulex] >gnl|BL_ORD_ID|1124933 hypothetical protein DAPPUDRAFT_213873 [Daphnia pulex]	#	comp46893_c2_seq5	153.794	gi|449278783|gb|EMC86543.1|Dynein heavy chain-like protein [Columba livia]	#
comp48107_c0_seq1	0.399539	gi|321474322|gb|EFX85287.1|hypothetical protein DAPPUDRAFT_237802 [Daphnia pulex]	#	comp46899_c1_seq3	8.06342	gi|408369223|gb|AFU61584.1|crustin 3 [Portunus trituberculatus]	#
comp48122_c3_seq1	0.0968523	gi|91080049|ref|XP_973184.1|PREDICTED: similar to CG41520 CG41520-PA [Tribolium castaneum] >gnl|BL_ORD_ID|260346 hypothetical protein TcasGA2_TC004004 [Tribolium castaneum]	#	comp46909_c0_seq1	6.45578	gi|321451400|gb|EFX63066.1|dib, putative ecdysteroid 22-hydroxylase, ecdysone biosynthesis [Daphnia pulex]	#
comp48175_c0_seq4	0.27621	gi|308450159|ref|XP_003088200.1|hypothetical protein CRE_03576 [Caenorhabditis remanei] >gnl|BL_ORD_ID|1484387 hypothetical protein CRE_03576 [Caenorhabditis remanei]	#	comp46909_c0_seq2	5.17902	gi|156550494|ref|XP_001601675.1|PREDICTED: cytochrome P450 302a1, mitochondrial [Nasonia vitripennis]	#
comp48188_c0_seq3	0.227786	gi|241174080|ref|XP_002410957.1|sialin, putative [Ixodes scapularis] >gnl|BL_ORD_ID|1010057 sialin, putative [Ixodes scapularis]	#	comp46936_c0_seq1	24.096	gi|313229194|emb|CBY23779.1|unnamed protein product [Oikopleura dioica]	#
comp48188_c0_seq5	0.191805	gi|478256377|gb|ENN76567.1|hypothetical protein YQE_07017, partial [Dendroctonus ponderosae]	#	comp46936_c0_seq4	12.0985	gi|307147582|gb|ADN37682.1|TNXB [Oncorhynchus mykiss]	#
comp48249_c1_seq1	0.279881	gi|340727637|ref|XP_003402146.1|PREDICTED: tyrosine-protein phosphatase 69D-like [Bombus terrestris]	#	comp46969_c5_seq6	7.52576	gi|332019467|gb|EGI59947.1|Coagulation factor XI [Acromyrmex echinatior]	#
comp48266_c2_seq2	0.232832	gi|345482582|ref|XP_001608209.2|PREDICTED: aminopeptidase N-like [Nasonia vitripennis]	#	comp46988_c0_seq1	2.95677	gi|321455300|gb|EFX66437.1|hypothetical protein DAPPUDRAFT_64687 [Daphnia pulex]	#
comp48273_c0_seq1	0.388759	gi|270013832|gb|EFA10280.1|hypothetical protein TcasGA2_TC012484 [Tribolium castaneum]	#	comp47145_c0_seq1	2.28509	gi|321471670|gb|EFX82642.1|hypothetical protein DAPPUDRAFT_302377 [Daphnia pulex]	#
comp48300_c0_seq1	0.362174	gi|499044487|ref|XP_004572840.1|PREDICTED: peroxisomal sarcosine oxidase-like [Maylandia zebra]	#	comp47250_c0_seq11	5.87923	gi|260793808|ref|XP_002591902.1|hypothetical protein BRAFLDRAFT_236983 [Branchiostoma floridae] >gnl|BL_ORD_ID|962700 hypothetical protein BRAFLDRAFT_236983 [Branchiostoma floridae]	#
comp48330_c1_seq2	0.293949	gi|270004994|gb|EFA01442.1|hypothetical protein TcasGA2_TC030718 [Tribolium castaneum]	#	comp47347_c0_seq2	96.2634	gi|72110136|ref|XP_780327.1|PREDICTED: arylsulfatase A-like [Strongylocentrotus purpuratus]	#
comp48339_c0_seq7	0.30699	gi|321457941|gb|EFX69017.1|hypothetical protein DAPPUDRAFT_301204 [Daphnia pulex]	#	comp47347_c0_seq3	3.29192	gi|483517302|gb|EOB03862.1|Arylsulfatase A, partial [Anas platyrhynchos]	#
comp48344_c1_seq2	0.279809	gi|321456733|gb|EFX67833.1|hypothetical protein DAPPUDRAFT_189511 [Daphnia pulex]	#	comp47366_c0_seq7	278.478	gi|321463241|gb|EFX74258.1|hypothetical protein DAPPUDRAFT_22132 [Daphnia pulex]	#
comp48346_c0_seq2	0.258288	gi|242023785|ref|XP_002432311.1|Chorion peroxidase precursor, putative [Pediculus humanus corporis] >gnl|BL_ORD_ID|999604 Chorion peroxidase precursor, putative [Pediculus humanus corporis]	#	comp47478_c0_seq1	4.78029	gi|242008945|ref|XP_002425254.1|conserved hypothetical protein [Pediculus humanus corporis] >gnl|BL_ORD_ID|992559 conserved hypothetical protein [Pediculus humanus corporis]	#
comp48385_c2_seq5	0.355328	gi|117935068|gb|AAN02439.2|AF297552_1circadian clock protein PERIOD [Blattella germanica]	#	comp47489_c1_seq7	5.05874	gi|157820563|ref|NP_001101511.1|acyl-CoA thioesterase 3 [Rattus norvegicus] >gnl|BL_ORD_ID|304476 rCG20886 [Rattus norvegicus]	#
comp48385_c2_seq7	0.332865	gi|119220843|gb|ABL61512.1|circadian clock protein period, partial [Blattella bisignata]	#	comp47510_c0_seq1	2.31861	gi|242023823|ref|XP_002432330.1|conserved hypothetical protein [Pediculus humanus corporis] >gnl|BL_ORD_ID|999623 conserved hypothetical protein [Pediculus humanus corporis]	#
comp48400_c1_seq2	0.257222	gi|478254994|gb|ENN75227.1|hypothetical protein YQE_08237, partial [Dendroctonus ponderosae]	#	comp47772_c0_seq2	20.5697	gi|348509954|ref|XP_003442511.1|PREDICTED: serine protease 27-like [Oreochromis niloticus]	#
comp48414_c0_seq1	0.322569	gi|321470898|gb|EFX81872.1|hypothetical protein DAPPUDRAFT_49503 [Daphnia pulex]	#	comp47772_c1_seq4	37.1969	gi|60266933|gb|AAX16122.1|carbonic anhydrase precursor [Tridacna gigas]	#
comp48457_c4_seq1	0.370864	gi|82795523|gb|ABB91675.1|calcified cuticle protein CP19.0 isoform B [Callinectes sapidus]	#	comp47799_c0_seq5	4.34482	gi|383859939|ref|XP_003705449.1|PREDICTED: N-acetyllactosaminide beta-1,3-N-acetylglucosaminyltransferase-like [Megachile rotundata]	#
comp48582_c0_seq3	0.290178	gi|156548972|ref|XP_001607166.1|PREDICTED: alpha-aminoadipic semialdehyde synthase, mitochondrial-like [Nasonia vitripennis]	#	comp47826_c0_seq1	5.01418	gi|157132472|ref|XP_001662579.1|sugar transporter [Aedes aegypti] >gnl|BL_ORD_ID|278972 AAEL012443-PA [Aedes aegypti]	#
comp48589_c0_seq1	0.0824902	gi|195389000|ref|XP_002053166.1|GJ23493 [Drosophila virilis] >gnl|BL_ORD_ID|836485 GJ23493 [Drosophila virilis]	#	comp47958_c0_seq7	5.15442	gi|402578157|gb|EJW72112.1|hypothetical protein WUBG_16983, partial [Wuchereria bancrofti]	#
comp48603_c0_seq1	0.408978	gi|4191390|gb|AAD09762.1|cryptocyanin [Metacarcinus magister]	#	comp48009_c5_seq1	41.6586	gi|194769812|ref|XP_001966995.1|GF21814 [Drosophila ananassae] >gnl|BL_ORD_ID|731883 GF21814 [Drosophila ananassae]	#
comp48603_c3_seq1	0.325447	gi|81230850|gb|ABB59714.1|cryptocyanin 2 [Metacarcinus magister]	#	comp48056_c2_seq2	2.77503	gi|217418241|gb|ACK44247.1|vitelline membrane outer layer 1-like protein [Scylla paramamosain]	#
comp48605_c0_seq14	0.372006	gi|157130008|ref|XP_001655514.1|integrin-linked protein kinase 2 (ilk-2) [Aedes aegypti] >gnl|BL_ORD_ID|291717 AAEL000378-PA [Aedes aegypti]	#	comp48199_c0_seq1	2.8081	gi|187607068|ref|NP_001120283.1|amidohydrolase domain containing 2 [Xenopus (Silurana) tropicalis] >gnl|BL_ORD_ID|676639 LOC100145339 protein [Xenopus (Silurana) tropicalis]	#
comp48640_c3_seq1	0.251789	gi|321469144|gb|EFX80125.1|putative Kruppel-like factor 2 [Daphnia pulex]	#	comp48315_c2_seq1	7.97135	gi|72008793|ref|XP_780021.1|PREDICTED: zinc metalloproteinase nas-13-like isoform 1 [Strongylocentrotus purpuratus]	#
comp48668_c0_seq5	0.397338	gi|321459398|gb|EFX70452.1|hypothetical protein DAPPUDRAFT_202334 [Daphnia pulex]	#	comp48322_c0_seq1	3.05203	gi|91076006|ref|XP_966406.1|PREDICTED: similar to acyl-coa dehydrogenase isoform 1 [Tribolium castaneum] >gnl|BL_ORD_ID|259153 hypothetical protein TcasGA2_TC004634 [Tribolium castaneum]	#
comp48688_c2_seq2	0.345364	gi|321475995|gb|EFX86956.1|hypothetical protein DAPPUDRAFT_207744 [Daphnia pulex]	#	comp48322_c1_seq2	3.43651	gi|321460362|gb|EFX71405.1|hypothetical protein DAPPUDRAFT_327246 [Daphnia pulex]	#
comp48787_c0_seq2	0.404523	gi|322798399|gb|EFZ20119.1|hypothetical protein SINV_04119 [Solenopsis invicta]	#	comp48507_c0_seq7	15.4946	gi|312385709|gb|EFR30138.1|hypothetical protein AND_00462 [Anopheles darlingi]	#
comp48787_c0_seq4	0.43836	gi|91080015|ref|XP_971793.1|PREDICTED: similar to zormin CG33484-PD [Tribolium castaneum]	#	comp48529_c2_seq1	13.6396	gi|494879550|gb|AGL39540.1|serine proteinase inhibitor [Litopenaeus vannamei]	#
comp48806_c0_seq1	0.333366	gi|46561850|gb|AAT01142.1|proteoliaisin [Lytechinus variegatus]	#	comp48624_c0_seq2	20.5947	gi|321464782|gb|EFX75788.1|hypothetical protein DAPPUDRAFT_214208 [Daphnia pulex]	#
comp48806_c0_seq2	0.311166	gi|260824643|ref|XP_002607277.1|hypothetical protein BRAFLDRAFT_88225 [Branchiostoma floridae] >gnl|BL_ORD_ID|968813 hypothetical protein BRAFLDRAFT_88225 [Branchiostoma floridae]	#	comp48744_c1_seq4	2.94767	gi|195024524|ref|XP_001985889.1|GH21059 [Drosophila grimshawi] >gnl|BL_ORD_ID|775432 GH21059 [Drosophila grimshawi]	#
comp48826_c0_seq1	0.372888	gi|383854523|ref|XP_003702770.1|PREDICTED: chaoptin-like [Megachile rotundata]	#	comp48882_c0_seq2	2.64183	gi|242010809|ref|XP_002426151.1|TNF receptor-associated factor, putative [Pediculus humanus corporis] >gnl|BL_ORD_ID|993456 TNF receptor-associated factor, putative [Pediculus humanus corporis]	#
comp48857_c2_seq4	0.336878	gi|328724570|ref|XP_003248188.1|PREDICTED: papilin-like isoform 2 [Acyrthosiphon pisum]	#	comp48957_c0_seq1	3.96648	gi|221229221|gb|ACM09992.1|hypothetical ANK-like protein [Eriocheir sinensis] >gnl|BL_ORD_ID|1064674 predicted ANK-like protein [Eriocheir sinensis]	#
comp48860_c0_seq6	0.304601	gi|307172721|gb|EFN64027.1|Myosin light chain kinase, smooth muscle [Camponotus floridanus]	#	comp49004_c0_seq3	2.54706	gi|321475186|gb|EFX86149.1|hypothetical protein DAPPUDRAFT_187511 [Daphnia pulex]	#
comp48967_c1_seq2	0.30297	gi|270006795|gb|EFA03243.1|hypothetical protein TcasGA2_TC013175 [Tribolium castaneum]	#	comp49072_c0_seq1	18.7715	gi|429535130|emb|CCE73651.2|chymotrypsin-like proteinase [Scylla paramamosain]	#
comp48978_c1_seq2	0.27515	gi|242022723|ref|XP_002431788.1|papilin, putative [Pediculus humanus corporis] >gnl|BL_ORD_ID|999082 papilin, putative [Pediculus humanus corporis]	#	comp49088_c0_seq1	5.73807	gi|478254410|gb|ENN74662.1|hypothetical protein YQE_08779, partial [Dendroctonus ponderosae]	#
comp48993_c0_seq2	0.12787	gi|321454784|gb|EFX65940.1|hypothetical protein DAPPUDRAFT_332702 [Daphnia pulex]	#	comp5188_c0_seq1	Inf	gi|160550213|gb|ABX44811.1|putative 60S ribosomal protein RPL10 [Flustra foliacea]	#
comp49033_c0_seq1	0.217353	gi|306530847|gb|ADM88556.1|fatty acid synthase [Litopenaeus vannamei]	#	comp6986_c0_seq1	Inf	gi|340379902|ref|XP_003388464.1|PREDICTED: beta-1,3-glucan-binding protein-like [Amphimedon queenslandica]	#
comp49034_c0_seq2	0.128459	gi|321475694|gb|EFX86656.1|hypothetical protein DAPPUDRAFT_222043 [Daphnia pulex]	#	comp8328_c0_seq1	Inf	gi|348538473|ref|XP_003456715.1|PREDICTED: ras-related protein Rab-1A-like isoform 1 [Oreochromis niloticus] >gnl|BL_ORD_ID|2002596 PREDICTED: ras-related protein Rab-1A-like isoform X1 [Maylandia zebra] >gnl|BL_ORD_ID|2002596 PREDICTED: ras-related protein Rab-1A-like isoform X2 [Maylandia zebra]	#
comp49047_c0_seq1	0.237219	gi|390348946|ref|XP_781036.3|PREDICTED: fibrocystin-L-like [Strongylocentrotus purpuratus]	#	comp10229_c0_seq1	Inf	gi|530736|emb|CAA56915.1|cathepsin l [Nephrops norvegicus] >gnl|BL_ORD_ID|140648 cathepsin L-related Cys protease	#
comp49047_c0_seq2	0.0821573	gi|291244905|ref|XP_002742340.1|PREDICTED: transmembrane protein 2-like [Saccoglossus kowalevskii]	#	comp10999_c0_seq1	Inf	gi|122048955|sp|Q4GX87.1|RL38_JULONRecName: Full=60S ribosomal protein L38 >gnl|BL_ORD_ID|264579 ribosomal protein L38e [Julodis onopordi]	#
comp49049_c0_seq3	0.223773	gi|3493214|gb|AAC33318.1|pol polyprotein [Drosophila virilis]	#	comp11183_c0_seq1	Inf	gi|318086974|gb|ADV40079.1|60S ribosomal protein L27 [Latrodectus hesperus]	#
comp49049_c0_seq4	0.275464	gi|242022144|ref|XP_002431501.1|enzymatic polyprotein, putative [Pediculus humanus corporis] >gnl|BL_ORD_ID|998795 enzymatic polyprotein, putative [Pediculus humanus corporis]	#	comp11215_c0_seq1	Inf	gi|157820727|ref|NP_001099760.1|60S ribosomal protein L27a [Rattus norvegicus] >gnl|BL_ORD_ID|11388 RecName: Full=60S ribosomal protein L27a >gnl|BL_ORD_ID|11388 unnamed protein product [Rattus rattus] >gnl|BL_ORD_ID|11388 rCG40615, isoform CRA_b [Rattus norvegicus] >gnl|BL_ORD_ID|11388 ribosomal protein L27a	#
comp49050_c0_seq1	0.338379	gi|189237255|ref|XP_972068.2|PREDICTED: similar to AGAP003656-PA [Tribolium castaneum]	#	comp11227_c0_seq1	Inf	gi|449663590|ref|XP_004205771.1|PREDICTED: histone H2A.Z-like [Hydra magnipapillata]	#
comp49050_c0_seq3	0.335205	gi|380020742|ref|XP_003694238.1|PREDICTED: basement membrane-specific heparan sulfate proteoglycan core protein-like [Apis florea]	#	comp11238_c0_seq1	Inf	gi|38512083|gb|AAH61437.1|40S ribosomal protein S6 [Xenopus (Silurana) tropicalis]	#
comp11691_c0_seq1	0	gi|225714002|gb|ACO12847.1|Cuticle protein 7 [Lepeophtheirus salmonis]	#	comp11254_c0_seq1	Inf	gi|307181222|gb|EFN68919.1|40S ribosomal protein S2 [Camponotus floridanus]	#
comp12142_c0_seq1	0	gi|149675138|gb|ABR27680.1|cuticle proprotein proCP2.2 [Callinectes sapidus]	#	comp11266_c0_seq1	Inf	gi|112983276|ref|NP_001037008.1|60S ribosomal protein L5 [Bombyx mori] >gnl|BL_ORD_ID|140595 RecName: Full=60S ribosomal protein L5 >gnl|BL_ORD_ID|140595 ribosomal protein L5 [Bombyx mori]	#
comp20226_c0_seq1	0	gi|449688187|ref|XP_002157720.2|PREDICTED: uncharacterized protein LOC100211675 [Hydra magnipapillata]	#	comp11299_c0_seq1	Inf	gi|157136710|ref|XP_001656886.1|40S ribosomal protein S5 [Aedes aegypti] >gnl|BL_ORD_ID|269107 40S ribosomal protein S5 [Aedes aegypti] >gnl|BL_ORD_ID|269107 40S ribosomal protein S5 [Aedes aegypti] >gnl|BL_ORD_ID|269107 40S ribosomal protein S5 [Aedes aegypti] >gnl|BL_ORD_ID|269107 ribosomal protein S5 [Aedes aegypti] >gnl|BL_ORD_ID|269107 AAEL013625-PD [Aedes aegypti] >gnl|BL_ORD_ID|269107 AAEL…	#
comp23538_c0_seq1	0	gi|223587729|emb|CAR40197.1|putative envelope protein ODV-E66 [Chelonus inanitus]	#	comp11313_c0_seq1	Inf	gi|327290690|ref|XP_003230055.1|PREDICTED: 60S ribosomal protein L35-like [Anolis carolinensis]	#
comp26193_c0_seq1	0	gi|241913770|gb|ACS72281.1|ferritin-like protein [Pinctada maxima]	#	comp11359_c0_seq1	Inf	gi|241781184|ref|XP_002400257.1|ribosomal protein L39, putative [Ixodes scapularis] >gnl|BL_ORD_ID|1025461 ribosomal protein L39, putative [Ixodes scapularis]	#
comp29147_c0_seq1	0	gi|291464113|gb|ADE05594.1|late embryogenesis abundant-like protein 2 [Brachionus plicatilis]	#	comp11463_c0_seq1	Inf	gi|284447281|ref|NP_001165174.1|cytochrome c oxidase subunit VIb polypeptide 1 (ubiquitous) [Xenopus laevis] >gnl|BL_ORD_ID|424708 LOC100037163 protein [Xenopus laevis]	#
comp31512_c1_seq2	0	gi|327286952|ref|XP_003228193.1|PREDICTED: dual specificity testis-specific protein kinase 1-like [Anolis carolinensis]	#	comp11467_c0_seq1	Inf	gi|149898923|gb|ABR27976.1|ribosomal protein L11 [Triatoma infestans]	#
comp31740_c0_seq1	0	gi|378556263|gb|AFC17961.1|O-methyltransferase [Litopenaeus vannamei]	#	comp11587_c0_seq1	Inf	gi|242011363|ref|XP_002426422.1|Nascent polypeptide-associated complex subunit alpha, putative [Pediculus humanus corporis] >gnl|BL_ORD_ID|993727 Nascent polypeptide-associated complex subunit alpha, putative [Pediculus humanus corporis]	#
comp31880_c0_seq2	0	gi|260783568|ref|XP_002586846.1|hypothetical protein BRAFLDRAFT_247776 [Branchiostoma floridae] >gnl|BL_ORD_ID|959713 hypothetical protein BRAFLDRAFT_247776 [Branchiostoma floridae]	#	comp11807_c0_seq1	Inf	gi|24266951|gb|AAN52375.1|ribosomal protein L22 [Branchiostoma belcheri]	#
comp32393_c0_seq2	0	gi|449667502|ref|XP_004206575.1|PREDICTED: RNA-directed DNA polymerase from mobile element jockey-like [Hydra magnipapillata]	#	comp11821_c0_seq1	Inf	gi|194382032|dbj|BAG64385.1|unnamed protein product [Homo sapiens]	#
comp35499_c0_seq1	0	gi|321464656|gb|EFX75662.1|hypothetical protein DAPPUDRAFT_306651 [Daphnia pulex]	#	comp11821_c1_seq1	Inf	gi|432878665|ref|XP_004073369.1|PREDICTED: guanine nucleotide-binding protein subunit beta-2-like 1-like [Oryzias latipes]	#
comp40058_c0_seq1	0	gi|321473145|gb|EFX84113.1|hypothetical protein DAPPUDRAFT_315291 [Daphnia pulex]	#	comp11842_c0_seq1	Inf	gi|457866959|emb|CCQ18590.1|60S ribosomal protein L13 [Sycon ciliatum]	#
comp46047_c1_seq1	0	gi|121484214|gb|ABM54464.1|cuticle protein CB5 [Portunus pelagicus]	#	comp11923_c0_seq1	Inf	gi|156357144|ref|XP_001624083.1|predicted protein [Nematostella vectensis] >gnl|BL_ORD_ID|556718 predicted protein [Nematostella vectensis]	#
comp50773_c0_seq1	0	gi|198425300|ref|XP_002121619.1|PREDICTED: cap-specific mRNA (nucleoside-2'-O-)-methyltransferase 1 [Ciona intestinalis]	#	comp11928_c0_seq1	Inf	gi|393910584|gb|EFO18177.2|HemiAsterlin Resistant family member [Loa loa]	#
comp52386_c0_seq1	0	gi|223587683|emb|CAR31578.1|putative envelope protein ODV-E56-2 protein [Cotesia congregata]	#	comp12254_c0_seq1	Inf	gi|74226830|dbj|BAE27060.1|unnamed protein product [Mus musculus]	#
comp53419_c0_seq1	0	gi|321451075|gb|EFX62850.1|hypothetical protein DAPPUDRAFT_336336 [Daphnia pulex]	#	comp12263_c0_seq1	Inf	gi|196008219|ref|XP_002113975.1|hypothetical protein TRIADDRAFT_57950 [Trichoplax adhaerens] >gnl|BL_ORD_ID|716568 hypothetical protein TRIADDRAFT_57950 [Trichoplax adhaerens]	#
				comp12339_c0_seq1	Inf	gi|70909557|emb|CAJ17200.1|ribosomal protein S15e [Georissus sp. APV-2005]	#
				comp12419_c0_seq1	Inf	gi|170596567|ref|XP_001902812.1|40S ribosomal protein S29 [Brugia malayi] >gnl|BL_ORD_ID|612059 40S ribosomal protein S29, putative [Brugia malayi]	#
				comp12421_c0_seq1	Inf	gi|443727021|gb|ELU13959.1|hypothetical protein CAPTEDRAFT_174185 [Capitella teleta]	#
				comp12445_c0_seq1	Inf	gi|291240164|ref|XP_002739982.1|PREDICTED: stress-sensitive B-like [Saccoglossus kowalevskii]	#
				comp12445_c1_seq1	Inf	gi|195134278|ref|XP_002011564.1|GI11098 [Drosophila mojavensis] >gnl|BL_ORD_ID|780073 GI11098 [Drosophila mojavensis]	#
				comp12447_c0_seq1	Inf	gi|159145768|gb|ABW90421.1|putative ribosomal protein S15a [Barentsia elongata]	#
				comp12952_c0_seq1	Inf	gi|498994894|ref|XP_004532971.1|PREDICTED: phosphoenolpyruvate carboxykinase [ATP]-like [Ceratitis capitata]	#
				comp12965_c0_seq1	Inf	gi|166952295|gb|ABZ04230.1|ribosomal protein rpl17 [Lineus viridis]	#
				comp13369_c0_seq1	Inf	gi|469664445|gb|AGH70177.1|60S ribosomal protein L34 [Placozoa sp. H4]	#
				comp13427_c0_seq1	Inf	gi|61654630|gb|AAX48841.1|L10e/P0 [Suberites domuncula]	#
				comp13661_c0_seq1	Inf	gi|225712988|gb|ACO12340.1|Fructose-bisphosphate aldolase [Lepeophtheirus salmonis]	#
				comp13705_c0_seq1	Inf	gi|405965327|gb|EKC30708.1|Transitional endoplasmic reticulum ATPase TER94, partial [Crassostrea gigas]	#
				comp13744_c0_seq1	Inf	gi|321474524|gb|EFX85489.1|exoglucanase-1,3-beta-glucanase [Daphnia pulex]	#
				comp14085_c0_seq1	Inf	gi|221091310|ref|XP_002169508.1|PREDICTED: uncharacterized protein LOC100197805 [Hydra magnipapillata]	#
				comp14357_c0_seq1	Inf	gi|16518987|gb|AAL25093.1|AF426742_1annexin [Artemia franciscana]	#
				comp14646_c0_seq1	Inf	gi|221107701|ref|XP_002154189.1|PREDICTED: 40S ribosomal protein S14-like [Hydra magnipapillata]	#
				comp14806_c0_seq1	Inf	gi|348509077|ref|XP_003442078.1|PREDICTED: dnaJ homolog subfamily C member 7-like [Oreochromis niloticus]	#
				comp14850_c0_seq1	Inf	gi|156400916|ref|XP_001639038.1|predicted protein [Nematostella vectensis] >gnl|BL_ORD_ID|571512 predicted protein [Nematostella vectensis] >gnl|BL_ORD_ID|571512 mitochondrial creatine kinase [Nematostella vectensis]	#
				comp14878_c0_seq1	Inf	gi|297341138|gb|ADI33157.1|cystatin B-like protein [Crassostrea gigas] >gnl|BL_ORD_ID|1333698 Cystatin-B [Crassostrea gigas]	#
				comp14887_c0_seq1	Inf	gi|391339437|ref|XP_003744056.1|PREDICTED: cytochrome c-like [Metaseiulus occidentalis]	#
				comp14951_c0_seq1	Inf	gi|380447478|gb|AFD53917.1|neuron-specific enolase [Gekko japonicus]	#
				comp14951_c1_seq1	Inf	gi|358342887|dbj|GAA51601.1|enolase [Clonorchis sinensis]	#
				comp15007_c0_seq1	Inf	gi|124487966|gb|ABN12066.1|putative ATP synthase beta subunit [Maconellicoccus hirsutus]	#
				comp15007_c1_seq1	Inf	gi|2493028|sp|Q25117.1|ATPB_HEMPURecName: Full=ATP synthase subunit beta, mitochondrial; Flags: Precursor >gnl|BL_ORD_ID|175621 H(+)-transporting ATPase beta subunit [Hemicentrotus pulcherrimus] >gnl|BL_ORD_ID|175621 H ATPase:SUBUNIT=beta	#
				comp15094_c0_seq1	Inf	gi|45382849|ref|NP_989975.1|multiple inositol polyphosphate phosphatase 1 precursor [Gallus gallus] >gnl|BL_ORD_ID|289522 histidine phosphatase of the endoplasmic reticulum [Gallus gallus]	#
				comp15098_c0_seq1	Inf	gi|17531725|ref|NP_496375.1|Protein RPL-41 [Caenorhabditis elegans] >gnl|BL_ORD_ID|139794 C. briggsae CBR-RPL-41 protein [Caenorhabditis briggsae] >gnl|BL_ORD_ID|139794 RecName: Full=60S ribosomal protein L44; AltName: Full=L41 >gnl|BL_ORD_ID|139794 60S ribosomal protein L44 L41 [Caenorhabditis elegans] >gnl|BL_ORD_ID|139794 Protein RPL-41 [Caenorhabditis elegans]	#
				comp15100_c0_seq1	Inf	gi|383861948|ref|XP_003706446.1|PREDICTED: 60S ribosomal protein L31-like [Megachile rotundata]	#
				comp15282_c0_seq1	Inf	gi|57530355|ref|NP_001006395.1|malate dehydrogenase, cytoplasmic [Gallus gallus] >gnl|BL_ORD_ID|232339 RecName: Full=Malate dehydrogenase, cytoplasmic; AltName: Full=Cytosolic malate dehydrogenase >gnl|BL_ORD_ID|232339 hypothetical protein RCJMB04_2g5 [Gallus gallus]	#
				comp15311_c0_seq1	Inf	gi|198437670|ref|XP_002131114.1|PREDICTED: 40S ribosomal protein S26-like isoform 2 [Ciona intestinalis] >gnl|BL_ORD_ID|939482 PREDICTED: 40S ribosomal protein S26-like isoform 3 [Ciona intestinalis] >gnl|BL_ORD_ID|939482 PREDICTED: 40S ribosomal protein S26-like isoform 1 [Ciona intestinalis] >gnl|BL_ORD_ID|939482 PREDICTED: 40S ribosomal protein S26-like isoform 4 [Ciona intestinalis]	#
				comp15384_c0_seq1	Inf	gi|195998157|ref|XP_002108947.1|expressed hypothetical protein [Trichoplax adhaerens] >gnl|BL_ORD_ID|723238 expressed hypothetical protein [Trichoplax adhaerens]	#
				comp16230_c0_seq1	Inf	gi|71987143|ref|NP_001022623.1|Protein INF-1, isoform a [Caenorhabditis elegans] >gnl|BL_ORD_ID|160890 RecName: Full=Eukaryotic initiation factor 4A; Short=eIF-4A; AltName: Full=ATP-dependent RNA helicase eIF4A; AltName: Full=Initiation factor 1 >gnl|BL_ORD_ID|160890 unnamed protein product [Caenorhabditis elegans] >gnl|BL_ORD_ID|160890 Protein INF-1, isoform a [Caenorhabditis elegans]	#
				comp16238_c1_seq1	Inf	gi|395848156|ref|XP_003796725.1|PREDICTED: succinyl-CoA ligase [ADP-forming] subunit beta, mitochondrial [Otolemur garnettii]	#
				comp16445_c0_seq1	Inf	gi|156398104|ref|XP_001638029.1|predicted protein [Nematostella vectensis] >gnl|BL_ORD_ID|570520 predicted protein [Nematostella vectensis]	#
				comp16469_c0_seq1	Inf	gi|195452576|ref|XP_002073414.1|GK14111 [Drosophila willistoni] >gnl|BL_ORD_ID|853954 GK14111 [Drosophila willistoni]	#
				comp16929_c0_seq1	Inf	gi|260805096|ref|XP_002597423.1|hypothetical protein BRAFLDRAFT_122632 [Branchiostoma floridae] >gnl|BL_ORD_ID|973516 hypothetical protein BRAFLDRAFT_122632 [Branchiostoma floridae]	#
				comp17073_c0_seq1	Inf	gi|156706|gb|AAA28298.1|heat shock protein 70, partial [Dirofilaria immitis]	#
				comp17168_c0_seq1	Inf	gi|313220158|emb|CBY31019.1|unnamed protein product [Oikopleura dioica]	#
				comp17441_c0_seq1	Inf	gi|457866953|emb|CCQ18587.1|60S ribosomal protein L30 [Sycon ciliatum]	#
				comp17806_c0_seq1	Inf	gi|298201228|gb|ADI60309.1|glyceraldehyde-3-phosphate dehydrogenase [Gobiocypris rarus]	#
				comp17818_c0_seq1	Inf	gi|441661290|ref|XP_004091498.1|PREDICTED: dnaJ homolog subfamily B member 6-like [Nomascus leucogenys]	#
				comp18024_c0_seq1	Inf	gi|449671823|ref|XP_004207575.1|PREDICTED: uncharacterized protein LOC101235361 [Hydra magnipapillata]	#
				comp18272_c1_seq1	Inf	gi|333830584|gb|AEG20935.1|acp5b [Danio rerio]	#
				comp18565_c0_seq1	Inf	gi|478259594|gb|ENN79447.1|hypothetical protein YQE_04091, partial [Dendroctonus ponderosae]	#
				comp19083_c0_seq1	Inf	gi|469664413|gb|AGH70161.1|60S ribosomal protein L13a [Placozoa sp. H4]	#
				comp19792_c0_seq1	Inf	gi|61654716|gb|AAX48884.1|S8 [Suberites domuncula]	#
				comp19884_c0_seq1	Inf	gi|209736184|gb|ACI68961.1|60S acidic ribosomal protein P0 [Salmo salar] >gnl|BL_ORD_ID|953917 60S acidic ribosomal protein P0 [Salmo salar] >gnl|BL_ORD_ID|953917 60S acidic ribosomal protein P0 [Salmo salar] >gnl|BL_ORD_ID|953917 60S acidic ribosomal protein P0 [Salmo salar]	#
				comp20651_c1_seq1	Inf	gi|198428774|ref|XP_002121680.1|PREDICTED: sodium-dependent phosphate transport protein 2B-like [Ciona intestinalis]	#
				comp21253_c1_seq1	Inf	gi|198424731|ref|XP_002125524.1|PREDICTED: glycine amidinotransferase, mitochondrial-like [Ciona intestinalis]	#
				comp21802_c0_seq1	Inf	gi|118786613|ref|XP_001237680.1|AGAP005528-PA [Anopheles gambiae str. PEST] >gnl|BL_ORD_ID|350656 AGAP005528-PA [Anopheles gambiae str. PEST]	#
				comp22363_c1_seq1	Inf	gi|478258665|gb|ENN78715.1|hypothetical protein YQE_04887, partial [Dendroctonus ponderosae]	#
				comp22620_c1_seq1	Inf	gi|159145772|gb|ABW90423.1|putative ribosomal protein S17 [Barentsia elongata]	#
				comp22937_c0_seq1	Inf	gi|341883018|gb|EGT38953.1|hypothetical protein CAEBREN_26195 [Caenorhabditis brenneri]	#
				comp22942_c0_seq1	Inf	gi|148237590|ref|NP_001085326.1|malate dehydrogenase 2, NAD (mitochondrial) [Xenopus laevis] >gnl|BL_ORD_ID|325074 MGC79037 protein [Xenopus laevis] >gnl|BL_ORD_ID|325074 mitochondrial malate dehydrogenase 2b [Xenopus laevis] >gnl|BL_ORD_ID|325074 mitochondrial malate dehydrogenase 2b [Xenopus laevis]	#
				comp23196_c0_seq1	Inf	gi|213983207|ref|NP_001135720.1|uncharacterized protein LOC100216301 [Xenopus (Silurana) tropicalis] >gnl|BL_ORD_ID|916268 Unknown (protein for MGC:189660) [Xenopus (Silurana) tropicalis]	#
				comp23335_c0_seq1	Inf	gi|156353812|ref|XP_001623105.1|predicted protein [Nematostella vectensis] >gnl|BL_ORD_ID|555755 predicted protein [Nematostella vectensis]	#
				comp23790_c0_seq1	Inf	gi|347968083|ref|XP_003436155.1|AGAP002564-PB [Anopheles gambiae str. PEST] >gnl|BL_ORD_ID|527154 AGAP002564-PC [Anopheles gambiae str. PEST] >gnl|BL_ORD_ID|527154 AGAP002564-PD [Anopheles gambiae str. PEST] >gnl|BL_ORD_ID|527154 AGAP002564-PE [Anopheles gambiae str. PEST] >gnl|BL_ORD_ID|527154 AGAP002564-PB [Anopheles gambiae str. PEST] >gnl|BL_ORD_ID|527154 AGAP002564-PC [Anopheles gambiae str.…	#
				comp24745_c0_seq1	Inf	gi|443692913|gb|ELT94404.1|hypothetical protein CAPTEDRAFT_173258 [Capitella teleta]	#
				comp24999_c1_seq1	Inf	gi|14198259|gb|AAH08189.1|Unknown (protein for IMAGE:3584589), partial [Mus musculus]	#
				comp25143_c0_seq1	Inf	gi|160420207|ref|NP_001104220.1|uncharacterized protein LOC100126650 [Xenopus laevis] >gnl|BL_ORD_ID|601873 LOC100126650 protein [Xenopus laevis]	#
				comp25755_c0_seq1	Inf	gi|383848807|ref|XP_003700039.1|PREDICTED: V-type proton ATPase catalytic subunit A-like [Megachile rotundata]	#
				comp26353_c0_seq1	Inf	gi|72020076|ref|XP_796001.1|PREDICTED: 60S ribosomal protein L8-like [Strongylocentrotus purpuratus]	#
				comp26370_c0_seq1	Inf	gi|148235098|ref|NP_001091345.1|uncharacterized protein LOC100037184 [Xenopus laevis] >gnl|BL_ORD_ID|429776 LOC100037184 protein [Xenopus laevis]	#
				comp26713_c0_seq1	Inf	gi|45360467|ref|NP_988912.1|40S ribosomal protein S4 [Xenopus (Silurana) tropicalis] >gnl|BL_ORD_ID|194628 RecName: Full=40S ribosomal protein S4 >gnl|BL_ORD_ID|194628 40S ribosomal protein S4 [Xenopus (Silurana) tropicalis] >gnl|BL_ORD_ID|194628 40S ribosomal protein S4 [Xenopus (Silurana) tropicalis] >gnl|BL_ORD_ID|194628 ribosomal protein s4 x linked [Xenopus (Silurana) tropicalis]	#
				comp28079_c0_seq1	Inf	gi|298162778|gb|ADI59753.1|early cuticle protein 5 [Callinectes sapidus]	#
				comp28264_c0_seq1	Inf	gi|443697799|gb|ELT98097.1|hypothetical protein CAPTEDRAFT_207761 [Capitella teleta]	#
				comp29330_c0_seq1	Inf	gi|194747219|ref|XP_001956050.1|GF25011 [Drosophila ananassae] >gnl|BL_ORD_ID|732421 GF25011 [Drosophila ananassae]	#
				comp30016_c0_seq1	Inf	gi|498993579|ref|XP_004532649.1|PREDICTED: uncharacterized protein YggE-like [Ceratitis capitata]	#
				comp30123_c0_seq1	Inf	gi|257215973|emb|CAX83136.1|Actin-2 [Schistosoma japonicum] >gnl|BL_ORD_ID|1144821 Actin-2 [Schistosoma japonicum] >gnl|BL_ORD_ID|1144821 Actin-2 [Schistosoma japonicum]	#
				comp30123_c1_seq2	Inf	gi|54287292|emb|CAG29360.1|beta actin precursor [Platichthys flesus]	#
				comp30209_c0_seq1	Inf	gi|340382603|ref|XP_003389808.1|PREDICTED: hypothetical protein LOC100632176 [Amphimedon queenslandica]	#
				comp30347_c0_seq1	Inf	gi|257792861|gb|ACV67260.1|centrin-like protein [Brachionus manjavacas]	#
				comp30358_c0_seq1	Inf	gi|72149648|ref|XP_796514.1|PREDICTED: 60S ribosomal protein L9-like [Strongylocentrotus purpuratus]	#
				comp30467_c0_seq1	Inf	gi|344281436|ref|XP_003412485.1|PREDICTED: coagulation factor XI [Loxodonta africana]	#
				comp30592_c0_seq1	Inf	gi|499010016|ref|XP_004536697.1|PREDICTED: proline dehydrogenase 1, mitochondrial-like isoform X2 [Ceratitis capitata]	#
				comp31549_c0_seq1	Inf	gi|268557620|ref|XP_002636800.1|Hypothetical protein CBG23547 [Caenorhabditis briggsae]	#
				comp31794_c0_seq1	Inf	gi|170581695|ref|XP_001895795.1|actin 1 [Brugia malayi] >gnl|BL_ORD_ID|522708 actin 1 [Brugia malayi] >gnl|BL_ORD_ID|522708 actin 1 [Brugia malayi] >gnl|BL_ORD_ID|522708 actin 1, putative [Brugia malayi] >gnl|BL_ORD_ID|522708 actin 1, putative [Brugia malayi] >gnl|BL_ORD_ID|522708 actin 1, putative [Brugia malayi] >gnl|BL_ORD_ID|522708 actin-1 [Loa loa]	#
				comp32395_c0_seq1	Inf	gi|261289463|ref|XP_002604707.1|hypothetical protein BRAFLDRAFT_114580 [Branchiostoma floridae] >gnl|BL_ORD_ID|973711 hypothetical protein BRAFLDRAFT_114580 [Branchiostoma floridae]	#
				comp32563_c0_seq1	Inf	gi|391346692|ref|XP_003747603.1|PREDICTED: suppressor of G2 allele of SKP1 homolog [Metaseiulus occidentalis]	#
				comp32650_c0_seq1	Inf	gi|348505824|ref|XP_003440460.1|PREDICTED: pro-cathepsin H-like [Oreochromis niloticus]	#
				comp33839_c1_seq1	Inf	gi|501290391|dbj|BAN20187.1|cathepsin L [Riptortus pedestris]	#
				comp34131_c0_seq1	Inf	gi|156380596|ref|XP_001631854.1|predicted protein [Nematostella vectensis] >gnl|BL_ORD_ID|564405 predicted protein [Nematostella vectensis]	#
				comp34278_c0_seq1	Inf	gi|195478897|ref|XP_002100688.1|GE17198 [Drosophila yakuba] >gnl|BL_ORD_ID|870501 GE17198 [Drosophila yakuba]	#
				comp34433_c1_seq1	Inf	gi|51036252|ref|NP_999695.1|97 kDa heat shock protein [Strongylocentrotus purpuratus] >gnl|BL_ORD_ID|485527 egg receptor for sperm [Strongylocentrotus purpuratus]	#
				comp34543_c1_seq1	Inf	gi|37196922|dbj|BAC92764.1|thrombospondin [Marsupenaeus japonicus]	#
				comp34874_c0_seq1	Inf	gi|348511753|ref|XP_003443408.1|PREDICTED: centrin-1-like [Oreochromis niloticus]	#
				comp35196_c0_seq1	Inf	gi|270004242|gb|EFA00690.1|hypothetical protein TcasGA2_TC003567 [Tribolium castaneum]	#
				comp35196_c0_seq2	Inf	gi|341876781|gb|EGT32716.1|hypothetical protein CAEBREN_10987 [Caenorhabditis brenneri]	#
				comp35333_c0_seq1	Inf	gi|321464416|gb|EFX75424.1|hypothetical protein DAPPUDRAFT_306809 [Daphnia pulex]	#
				comp35684_c0_seq1	Inf	gi|212851|gb|AAA49129.1|ubiquitin polyprotein (heat shock related), partial [Gallus gallus]	#
				comp35684_c0_seq2	Inf	gi|354483686|ref|XP_003504023.1|PREDICTED: ubiquitin-40S ribosomal protein S27a-like [Cricetulus griseus]	#
				comp36105_c0_seq1	Inf	gi|221129506|ref|XP_002158871.1|PREDICTED: flagellar calcium-binding protein-like isoform 1 [Hydra magnipapillata] >gnl|BL_ORD_ID|1047095 PREDICTED: flagellar calcium-binding protein-like isoform 2 [Hydra magnipapillata]	#
				comp36508_c0_seq1	Inf	gi|19698257|dbj|BAB86771.1|cathepsin L-like [Engraulis japonicus]	#
				comp37629_c0_seq1	Inf	gi|195575773|ref|XP_002077751.1|GD22910 [Drosophila simulans] >gnl|BL_ORD_ID|871944 GD22910 [Drosophila simulans]	#
				comp37629_c0_seq2	Inf	gi|328719924|ref|XP_003246902.1|PREDICTED: apolipoprotein D-like [Acyrthosiphon pisum]	#
				comp38687_c0_seq2	Inf	gi|501298626|dbj|BAN21372.1|lactosylceramide 4-alpha-galactosyltransferase [Riptortus pedestris]	#
				comp38829_c1_seq3	Inf	gi|221329427|gb|ACM18117.1|androgenic gland hormone-like protein [Macrobrachium rosenbergii]	#
				comp38892_c0_seq5	Inf	gi|170032252|ref|XP_001843996.1|cubilin [Culex quinquefasciatus] >gnl|BL_ORD_ID|660913 cubilin [Culex quinquefasciatus]	#
				comp39717_c0_seq1	Inf	gi|50657025|emb|CAH04630.1|cathepsin B [Suberites domuncula]	#
				comp39876_c0_seq1	Inf	gi|148224670|ref|NP_001091127.1|uncharacterized protein LOC100036877 [Xenopus laevis] >gnl|BL_ORD_ID|414925 LOC100036877 protein [Xenopus laevis]	#
				comp40653_c0_seq1	Inf	gi|195161026|ref|XP_002021371.1|GL25289 [Drosophila persimilis] >gnl|BL_ORD_ID|811646 GL25289 [Drosophila persimilis]	#
				comp41751_c0_seq4	Inf	gi|444513476|gb|ELV10355.1|Keratin-associated protein 10-4 [Tupaia chinensis]	#
				comp42030_c0_seq2	Inf	gi|321460568|gb|EFX71609.1|hypothetical protein DAPPUDRAFT_255533 [Daphnia pulex]	#
				comp42030_c0_seq5	Inf	gi|9186884|dbj|BAA99543.1|BCS-1 [Amphibalanus amphitrite]	#
				comp47941_c1_seq5	Inf	gi|405977406|gb|EKC41862.1|Multiple epidermal growth factor-like domains 6 [Crassostrea gigas]	#
				comp49303_c0_seq1	Inf	gi|459219298|gb|AGG41267.1|60S ribosomal protein L12 [Cerebratulus lacteus]	#
				comp49331_c0_seq1	Inf	gi|457867055|emb|CCQ18638.1|40S ribosomal protein S3 [Sycon ciliatum]	#
				comp49361_c0_seq1	Inf	gi|187129228|ref|NP_001119663.1|ribosomal protein S25 homolog 2 [Acyrthosiphon pisum] >gnl|BL_ORD_ID|253494 RpS25-like [Acyrthosiphon pisum] >gnl|BL_ORD_ID|253494 ACYPI000038 [Acyrthosiphon pisum]	#
				comp49374_c0_seq1	Inf	gi|109104395|ref|XP_001097084.1|PREDICTED: 40S ribosomal protein S27-like [Macaca mulatta]	#
				comp49392_c0_seq1	Inf	gi|260829983|ref|XP_002609941.1|hypothetical protein BRAFLDRAFT_114927 [Branchiostoma floridae] >gnl|BL_ORD_ID|138563 RecName: Full=40S ribosomal protein S18 >gnl|BL_ORD_ID|138563 ribosomal protein S18 [Branchiostoma belcheri] >gnl|BL_ORD_ID|138563 hypothetical protein BRAFLDRAFT_114927 [Branchiostoma floridae]	#
				comp49396_c0_seq1	Inf	gi|146189571|emb|CAM91787.1|hypothetical protein [Platynereis dumerilii]	#
				comp49398_c0_seq1	Inf	gi|327291109|ref|XP_003230264.1|PREDICTED: ubiquitin-like protein FUBI-like [Anolis carolinensis]	#
				comp49401_c0_seq1	Inf	gi|348563273|ref|XP_003467432.1|PREDICTED: annexin A13-like [Cavia porcellus]	#
				comp49409_c0_seq1	Inf	gi|195377732|ref|XP_002047642.1|GJ11814 [Drosophila virilis] >gnl|BL_ORD_ID|839734 GJ11814 [Drosophila virilis]	#
				comp49424_c0_seq1	Inf	gi|498998481|ref|XP_004533857.1|PREDICTED: 60S ribosomal protein L21-like [Ceratitis capitata]	#
				comp49428_c0_seq1	Inf	gi|405958969|gb|EKC25047.1|40S ribosomal protein S16 [Crassostrea gigas]	#
				comp49431_c0_seq1	Inf	gi|312371983|gb|EFR20036.1|hypothetical protein AND_30491 [Anopheles darlingi]	#
				comp49443_c0_seq1	Inf	gi|457866941|emb|CCQ18581.1|40S ribosomal protein S23 [Sycon ciliatum]	#
				comp49447_c0_seq1	Inf	gi|340380254|ref|XP_003388638.1|PREDICTED: 40S ribosomal protein S10-like [Amphimedon queenslandica]	#
				comp49455_c0_seq1	Inf	gi|198285475|gb|ACH85276.1|ribosomal protein S9 [Salmo salar]	#
				comp49471_c0_seq1	Inf	gi|410907545|ref|XP_003967252.1|PREDICTED: 40S ribosomal protein S13-like [Takifugu rubripes] >gnl|BL_ORD_ID|240592 PREDICTED: 40S ribosomal protein S13-like [Maylandia zebra] >gnl|BL_ORD_ID|240592 unnamed protein product [Tetraodon nigroviridis] >gnl|BL_ORD_ID|240592 ribosomal protein S13 [Solea senegalensis] >gnl|BL_ORD_ID|240592 40S ribosomal protein S13 [Anoplopoma fimbria]	#
				comp49474_c0_seq1	Inf	gi|166952325|gb|ABZ04245.1|ribosomal protein rpl36a [Lineus viridis]	#
				comp49484_c0_seq1	Inf	gi|149287142|gb|ABR23470.1|60s ribosomal protein L18 [Ornithodoros parkeri]	#
				comp49485_c0_seq1	Inf	gi|71726733|gb|AAZ39530.1|ribosomal protein P1 [Biomphalaria glabrata]	#
				comp49487_c0_seq1	Inf	gi|260794408|ref|XP_002592201.1|hypothetical protein BRAFLDRAFT_123946 [Branchiostoma floridae] >gnl|BL_ORD_ID|151503 ribosomal protein L23 [Branchiostoma belcheri tsingtauense] >gnl|BL_ORD_ID|151503 hypothetical protein BRAFLDRAFT_123946 [Branchiostoma floridae]	#
				comp49491_c0_seq1	Inf	gi|321442921|gb|EFX59933.1|hypothetical protein DAPPUDRAFT_346316 [Daphnia pulex]	#
				comp49517_c0_seq1	Inf	gi|61654686|gb|AAX48869.1|L35a [Suberites domuncula]	#
				comp49525_c0_seq1	Inf	gi|160550245|gb|ABX44827.1|putative 60S ribosomal protein RPL24 [Flustra foliacea]	#
				comp49528_c0_seq1	Inf	gi|22758898|gb|AAN05608.1|ribosomal protein L26 [Argopecten irradians]	#
				comp49536_c0_seq1	Inf	gi|381356100|gb|AFG26288.1|ribosomal protein L32e [Apostichopus japonicus]	#
				comp49554_c0_seq1	Inf	gi|457867073|emb|CCQ18647.1|60S ribosomal protein L36 [Sycon ciliatum]	#
				comp49607_c0_seq1	Inf	gi|432857598|ref|XP_004068709.1|PREDICTED: 60S ribosomal protein L29-like isoform 1 [Oryzias latipes]	#
				comp49621_c0_seq1	Inf	gi|405960672|gb|EKC26570.1|40S ribosomal protein S28 [Crassostrea gigas]	#
				comp49628_c0_seq1	Inf	gi|348511972|ref|XP_003443517.1|PREDICTED: 60S ribosomal protein L7-like [Oreochromis niloticus]	#
				comp49642_c0_seq1	Inf	gi|405959422|gb|EKC25464.1|60S ribosomal protein L14 [Crassostrea gigas]	#
				comp49652_c0_seq1	Inf	gi|469664517|gb|AGH70213.1|40S ribosomal protein SA, partial [Placozoa sp. H4]	#
				comp49670_c0_seq1	Inf	gi|196000674|ref|XP_002110205.1|expressed hypothetical protein [Trichoplax adhaerens] >gnl|BL_ORD_ID|721866 expressed hypothetical protein [Trichoplax adhaerens]	#
				comp49678_c0_seq1	Inf	gi|39986051|gb|AAR36878.1|glutamine synthetase [Aiptasia pallida]	#
				comp49689_c0_seq1	Inf	gi|432094957|gb|ELK26365.1|60S ribosomal protein L6 [Myotis davidii]	#
				comp49693_c0_seq1	Inf	gi|157361571|gb|ABV44743.1|60S ribosomal protein L10-like protein [Phlebotomus papatasi]	#
				comp49739_c0_seq1	Inf	gi|156373973|ref|XP_001629584.1|predicted protein [Nematostella vectensis] >gnl|BL_ORD_ID|562162 predicted protein [Nematostella vectensis]	#
				comp49762_c0_seq1	Inf	gi|339243849|ref|XP_003377850.1|60S ribosomal protein L37 [Trichinella spiralis] >gnl|BL_ORD_ID|1587263 60S ribosomal protein L37 [Trichinella spiralis]	#
				comp49765_c0_seq1	Inf	gi|156380840|ref|XP_001631975.1|predicted protein [Nematostella vectensis] >gnl|BL_ORD_ID|564525 predicted protein [Nematostella vectensis]	#
				comp49797_c0_seq1	Inf	gi|291220695|ref|XP_002730358.1|PREDICTED: ribosomal protein S7-like [Saccoglossus kowalevskii]	#
				comp49805_c0_seq1	Inf	gi|221117472|ref|XP_002154604.1|PREDICTED: 60S ribosomal protein L7a-like [Hydra magnipapillata]	#
				comp49992_c0_seq1	Inf	gi|46517823|gb|AAQ20043.1|calmodulin [Pinctada fucata]	#
				comp50104_c0_seq1	Inf	gi|38048301|gb|AAR10053.1|similar to Drosophila melanogaster RpL19, partial [Drosophila yakuba]	#
				comp50194_c0_seq1	Inf	gi|405953981|gb|EKC21535.1|60S ribosomal protein L28 [Crassostrea gigas]	#
				comp50268_c0_seq1	Inf	gi|47117250|sp|Q8T5Z4.1|RS19_BRABERecName: Full=40S ribosomal protein S19 >gnl|BL_ORD_ID|18580 ribosomal protein S19 [Branchiostoma belcheri tsingtauense] >gnl|BL_ORD_ID|18580 ribosomal protein S19 [Branchiostoma belcheri]	#
				comp50314_c0_seq1	Inf	gi|221113647|ref|XP_002156176.1|PREDICTED: protein kinase C-like 2-like [Hydra magnipapillata]	#
				comp50358_c0_seq1	Inf	gi|321444519|gb|EFX60430.1|hypothetical protein DAPPUDRAFT_277532 [Daphnia pulex]	#
				comp50400_c0_seq1	Inf	gi|290561787|gb|ADD38291.1|60S ribosomal protein L10a-3 [Lepeophtheirus salmonis]	#
				comp50401_c0_seq1	Inf	gi|125773831|ref|XP_001358174.1|GA20479 [Drosophila pseudoobscura pseudoobscura] >gnl|BL_ORD_ID|1931 GL23812 [Drosophila persimilis] >gnl|BL_ORD_ID|1931 GA20479 [Drosophila pseudoobscura pseudoobscura] >gnl|BL_ORD_ID|1931 GL23812 [Drosophila persimilis]	#
				comp50435_c0_seq1	Inf	gi|185134340|ref|NP_001117944.1|14-3-3E1 protein [Oncorhynchus mykiss] >gnl|BL_ORD_ID|170189 14-3-3E1 protein [Oncorhynchus mykiss]	#
				comp50503_c0_seq1	Inf	gi|156395639|ref|XP_001637218.1|predicted protein [Nematostella vectensis] >gnl|BL_ORD_ID|569716 predicted protein [Nematostella vectensis]	#
				comp50568_c0_seq1	Inf	gi|321476712|gb|EFX87672.1|hypothetical protein DAPPUDRAFT_306455 [Daphnia pulex]	#
				comp50723_c0_seq1	Inf	gi|166406777|gb|ABY87352.1|glutathione-S-transferase isoform [Haliotis diversicolor]	#
				comp51265_c0_seq1	Inf	gi|301632096|ref|XP_002945127.1|PREDICTED: pyrophosphate-energized proton pump-like [Xenopus (Silurana) tropicalis]	#
				comp51373_c0_seq1	Inf	gi|115744199|ref|XP_795341.2|PREDICTED: annexin A7-like [Strongylocentrotus purpuratus]	#
				comp51699_c0_seq1	Inf	gi|268619094|gb|ACZ13323.1|40S ribosomal protein S3a [Bursaphelenchus xylophilus]	#
				comp51851_c0_seq1	Inf	gi|395536138|ref|XP_003770077.1|PREDICTED: 60S ribosomal protein L23a-like [Sarcophilus harrisii]	#
				comp52076_c0_seq1	Inf	gi|114319091|gb|ABI63547.1|triosephosphate isomerase [Blattella germanica]	#
				comp52239_c0_seq1	Inf	gi|499002022|ref|XP_004534736.1|PREDICTED: eukaryotic translation initiation factor 5A-like isoform X1 [Ceratitis capitata] >gnl|BL_ORD_ID|1049567 PREDICTED: eukaryotic translation initiation factor 5A-like isoform X2 [Ceratitis capitata]	#
				comp52522_c0_seq1	Inf	gi|195998295|ref|XP_002109016.1|expressed hypothetical protein [Trichoplax adhaerens] >gnl|BL_ORD_ID|723307 expressed hypothetical protein [Trichoplax adhaerens]	#
				comp52744_c0_seq1	Inf	gi|221116483|ref|XP_002157788.1|PREDICTED: elongation factor 2-like [Hydra magnipapillata]	#
				comp52884_c0_seq1	Inf	gi|3676826|gb|AAC62109.1|mucin-like protein [Heterodera glycines]	#
				comp53262_c0_seq1	Inf	gi|395821902|ref|XP_003784269.1|PREDICTED: medium-chain specific acyl-CoA dehydrogenase, mitochondrial [Otolemur garnettii]	#
				comp55235_c0_seq1	Inf	gi|350421909|ref|XP_003492996.1|PREDICTED: 60 kDa chaperonin-like [Bombus impatiens]	#
				comp59541_c0_seq1	Inf	gi|57524955|ref|NP_001006136.1|acyl-CoA dehydrogenase family member 9, mitochondrial [Gallus gallus] >gnl|BL_ORD_ID|219025 hypothetical protein RCJMB04_20f2 [Gallus gallus]	#
		Note: ‘Inf’ means genes only expressed in MA.
